# Supplementary material for: Modeling impacts of climate change on the potential habitat of an endangered Brazilian endemic coral: Discussion about deep sea refugia
Source: PLoS One. 2019 May 21;14(5):e0211171. doi: 10.1371/journal.pone.0211171 (PMC6529159; doi:10.1371/journal.pone.0211171)
Supplement: S1 Appendix — Georeference (latitude and longitude), source and author of occurrence records used to generate the CPH and FPH models and for evaluation the models. (XLSX) [file pone.0211171.s001.xlsx]

## Sheet: modeling_records
sp	lon	lat	Reference
hti	-39.0428	-16.6458	PICCIANI, Natasha et al. Geographic patterns of Symbiodinium diversity associated with the coral Mussismilia hispida (Cnidaria, Scleractinia) correlate with major reef regions in the Southwestern Atlantic Ocean. Marine biology, v. 163, n. 11, p. 236, 2016.
hti	-38.9833	-16.4167
hti	-38.7167	-13.1167	MIRANDA, Ricardo J.; CRUZ, Igor; LEÃO, Zelinda MAN. Coral bleaching in the Caramuanas reef (Todos os Santos Bay, Brazil) during the 2010 El Niño event. Latin American Journal of Aquatic Research
hti	-38.7333	-13.1167
hti	-38.7333	-13.1333
hti	-37.851	-12.402	LEÃO, Zelinda Margarida de Andrade Nery; KIKUCHI, Ruy Kenji Papa de; OLIVEIRA, Marília de Dirceu Machado de. Branqueamento de corais nos recifes da Bahia e sua relação com eventos de anomalias térmicas nas águas superficiais do oceano. 2008.
hti	-38.9025	-14
hti	-38.9525	-16.2397
hti	-39.0908	-16.8975
hti	-38.6711	-17.4661
hti	-39.0094	-18.0203
hti	-38.064	-12.677	KELMO, Francisco; ATTRILL, Martin J. Severe impact and subsequent recovery of a coral assemblage following the 1997–8 El Nino event: a 17-year study from Bahia, Brazil. PloS one, v. 8, n. 5, p. e65073, 2013.
hti	-38.046	-12.661
hti	-34.8103	-6.70139	COSTA, CRISTIANE F.; SASSI, ROBERTO; GORLACH-LIRA, KRYSTYNA. Diversity and seasonal fluctuations of microsymbionts associated with some scleractinian corals of the Picãozinho reefs of Paraíba State, Brazil. PanAm J Aquat Sci, v. 8, p. 240-252, 2013.
hti	-38.9003	-13.2164	DA SILVEIRA, Camila Brasil Louro. Parâmetros indicativos da resiliência dos recifes de coral do sul da Bahia. 2011.
hti	-38.6667	-17.45
hti	-35.1933	-9.0225	CAVALCANTE, Felipe Rafael Brasiliano et al. Checklist e abundância dos Cnidários nos ambientes recifais de Maragogi, Alagoas. Tropical Oceanography-ISSN: 1679-3013, v. 42, n. 2.
hti	-34.8161	-7.01167	GONDIM, Anne Isabelley et al. Macrofauna bêntica do Parque Estadual Marinho de Areia Vermelha, Cabedelo, Paraíba, Brasil/Benthic macrofauna from Areia Vermelha Marine State Park, Cabedelo, Paraíba, Brazil. Biota Neotropica, v. 11, n. 2, p. 1, 2011.
hti	-39.0522	-16.8847	CASTRO, C. B. et al. Cobertura e recrutamento de corais recifais (Cnidaria: Scleractinia e Milleporidae) nos recifes Itacolomis, Brasil. Arquivos do Museu Nacional, v. 64, n. 1, p. 29-40, 2006.
hti	-39.0344	-16.8858
hti	-39.0339	-16.9019
hti	-39.0356	-16.9167
hti	-39.0667	-16.9333
hti	-38.7213	-13.1378	CANÁRIO, Roberta et al. A new species of Troglocarcinus (Decapoda: Brachyura: Cryptochiridae) symbiotic with the Brazilian endemic coral Mussismilia (Anthozoa: Scleractinia: Mussidae). Marine Biology Research, v. 11, n. 1, p. 76-85, 2015.
hti	-39.0636	-16.4911	SANTOS, H. F. et al. Comparison of different protocols for the extraction of microbial DNA from reef corals. Brazilian Journal of Microbiology, v. 43, n. 2, p. 517-527, 2012.
hti	-38.7	-17.9667	LINS DE BARROS, Monica M. et al. Coexistence of reef organisms in the Abrolhos Archipelago, Brazil. Revista de biologia tropical, v. 48, n. 4, p. 741-747, 2000.
hti	-38.7	-17.95
hti	-38.7167	-17.9694
hti	-39.05	-17.7833	DE CASTRO, Alinne Pereira et al. Bacterial communities associated with three Brazilian endemic reef corals (Mussismilia spp.) in a coastal reef of the Abrolhos shelf. Continental Shelf Research, v. 70, p. 135-139, 2013.
hti	-38.897	-13.41	NOGUEIRA, Marcos M.; NEVES, Elizabeth; JOHNSSON, Rodrigo. Effects of habitat structure on the epifaunal community in Mussismilia corals: does coral morphology influence the richness and abundance of associated crustacean fauna?. Helgoland Marine Research, v. 69, n. 2, p. 221, 2015.
hti	-39.0014	-16.4183	WINTER, Ana Paula Martins et al. Photosynthetic responses of corals Mussismilia harttii (Verrill, 1867) from turbid waters to changes in temperature and presence/absence of light. Brazilian Journal of Oceanography, v. 64, n. 3, p. 203-216, 2016.
hti	-34.7861	-7.15583	DIAS, Thelma Lúcia Pereira; GONDIM, Anne Isabelley. Bleaching in scleractinians, hydrocorals, and octocorals during thermal stress in a northeastern Brazilian reef. Marine Biodiversity, v. 46, n. 1, p. 303-307, 2016.
hti	-39.1294	-17.9117	FERNANDO, Samodha C. et al. Microbiota of the major South Atlantic reef building coral Mussismilia. Microbial ecology, v. 69, n. 2, p. 267-280, 2015.
hti	-38.5056	-17.9592
hti	-34.8078	-7.1178	COSTA, Cristiane F.; SASSI, Roberto; AMARAL, Fernanda D. Annual cycle of symbiotic dinoflagellates from three species of scleractinian corals from coastal reefs of northeastern Brazil. Coral Reefs, v. 24, n. 2, p. 191-193, 2005.
hti	-39.0917	-16.8878	CRUZ, Igor; KIKUCHI, Ruy KP; LEÃO, Zelinda MAN. Use of the video transect method for characterizing the Itacolomis reefs, eastern Brazil. Brazilian Journal of Oceanography, v. 56, n. 4, p. 271-280, 2008.
hti	-38.9833	-16.4	ZILBERBERG, Carla et al. Polymorphic microsatellite loci for endemic Mussismilia corals (Anthozoa: Scleractinia) of the southwest Atlantic Ocean. Journal of Heredity, v. 105, n. 4, p. 572-575, 2014.
hti	-38.9228	-17.9014	SUGGETT, David J. et al. Photobiology of corals from Brazil’s near-shore marginal reefs of Abrolhos. Marine Biology, v. 159, n. 7, p. 1461-1473, 2012.
hti	-39.2728	-17.9961	DUTRA, Guilherme F. et al. A Rapid Marine Biodiversity Assessment of the Albrolhos Bank, Bahia, Brazil. Center for Applied Biodiversity Science (CABS), 2006.
hti	-39.2139	-17.9611
hti	-39.0014	-18.0286
hti	-38.9883	-18.0203
hti	-39.0183	-18.0111
hti	-38.9664	-17.9886
hti	-39.1353	-17.4222
hti	-39.0714	-16.9753
hti	-39.1269	-17.0039
hti	-39.0789	-16.8981
hti	-39.0653	-16.8919
hti	-38.493	-16.096
hti	-38.9189	-17.7456
hti	-38.925	-17.8192
hti	-39.1444	-17.9092
hti	-38.9794	-17.875
hti	-39.0111	-17.8131
hti	-38.8506	-17.9906
hti	-38.7036	-18.0039
hti	-38.7564	-17.9928
hti	-38.6394	-18.0128
hti	-38.6903	-17.9072
hti	-38.6597	-17.9808
hti	-38.6789	-18.0481
hti	-38.9664	-17.6822
hti	-38.9786	-17.7519
hti	-39.0131	-17.5061
hti	-39.0319	-17.46
hti	-39.0278	-17.4783
hti	-39.0508	-17.6053
	-39.0291	-17.5814
	-38.7038	-17.9775
hti	-38.905	-13.368	LOIOLA, Miguel et al. Definition of priority areas for the conservation of a coastal reef complex in the eastern Brazilian coast. Revista de Gestão Costeira Integrada-Journal of Integrated Coastal Zone Management, v. 14, n. 4, 2014.
hti	-38.8973	-13.4737
hti	-38.897	-13.484
hti	-38.8948	-13.5944
hti	-38.8979	-13.6051
hti	-38.8902	-13.6231
hti	-38.8893	-13.6391
hti	-38.8947	-13.6678
hti	-39.0775	-16.9172	DE CASTRO, Alinne Pereira et al. Bacterial community associated with healthy and diseased reef coral Mussismilia hispida from eastern Brazil. Microbial ecology, v. 59, n. 4, p. 658-667, 2010.
hti	-38.633	-12.814	CRUZ, I. C. S. et al. Reef quality criteria for marine reserve selection: an example from eastern Brazil. Aquatic Conservation: Marine and Freshwater Ecosystems, v. 25, n. 2, p. 223-234, 2015.
hti	-35.682	-9.68	PEREIRA, Bruno Michael da Silva et al. Diversidade macrobentônica recifal: independência e esforço amostral. 2017.
hti	-38.7	-15.9641	DOS SANTOS LAGES, Nicolas. Caracterização da comunidade coralínea de piscina do Parque Natural Municipal do Recife de Fora, Porto Seguro, Bahia. 2014. Tese de Doutorado. Universidade Federal do Rio de Janeiro.
hti	-34.8147	-6.98639	LOURENÇO, Liliane de Jesus Silva; CRISPIM, Maria Cristina; ELOY, Christinne Costa. Caracterização do parque estadual marinho de Areia Vermelha, Cabedelo, PB, baseado na diversidade e abundância dos cnidários da classe anthozoa, como subsídio para o zoneamento ecológico econômico. Gaia Scientia, v. 9, n. 1, 2015.
hti	-38.9905	-17.8838	SEGAL, Bárbara; CASTRO, Clovis B. Coral community structure and sedimentation at different distances from the coast of the Abrolhos Bank, Brazil. Brazilian Journal of Oceanography, v. 59, n. 2, p. 119-129, 2011.
hti	-39.1342	-17.4389	SEGAL, Bárbara et al. Four-year monthly sediment deposition on turbid southwestern Atlantic coral reefs, with a comparison of benthic assemblages. Brazilian Journal of Oceanography, v. 60, n. 1, p. 49-63, 2012.
hti	-33.793	-3.822	CORDEIRO, Ralf; AMARAL, Fernanda. Ocorrência de Cnidários construtores de recifes em ambientes de profundidade no Nordeste do Brasil. IX Jornada de Ensino, Pesquisa e Extensão, 2009. Anais da IX JEPEX, 2009.
hti	-35.1962	-9.04118	DA SILVEIRA, Camila BRASIL Louro; FERREIRA, Beatrice Padovani; COXEY, Mariana S. VARIAÇÃO TEMPORAL NOS RECIFES DE CORAIS DE MARAGOGI, APA COSTA DOS CORAIS (2010–2013). 2014.
hti	-34.762	-7.15	MELO, Rodrigo de Sousa; LINS, Ruceline Paiva Melo; ELOY, Christinne Costa. O impacto do turismo em ambientes recifais: caso praia Seixas-Penha, Paraíba, Brasil. REDE-Revista Eletrônica do PRODEMA, v. 8, n. 1, 2014.
hti	-38.8879	-13.4415	KIKUCHI, R. K. P. et al. Os recifes de Tinharé-Boipeba-Camamu, Bahia. In: Proceedings of Rio Oil and Gas Expo and Conference. 2008. p. 1-8.
hti	-38.6667	-17.9667	SEGAL, Bárbara; CASTRO, Clovis B. Coral community structure and sedimentation at different distances from the coast of the Abrolhos Bank, Brazil. Brazilian Journal of Oceanography, v. 59, n. 2, p. 119-129, 2011.
hti	-32.4227	-3.87294	AMARAL, Fernanda MD et al. Checklist and morphometry of benthic cnidarians from the Fernando de Noronha Archipelago, Brazil. Cah. Biol. Mar, v. 50, p. 277-290, 2009.
hti	-38.5795	-12.794	DUTRA, Leo XC; KIKUCHI, Ruy KP; LEÃO, Z. M. A. N. Todos os Santos Bay coral reefs, Eastern Brazil, revisited after 40 years. In: Proceedings of the 10th International Coral Reef Symposium. 2006. p. 1095.
hti	-37.966	-12.584	LEÃO, Z. M. A. N. et al. Status of Eastern Brazilian coral reefs in time of climate changes. Pan-American Journal of Aquatic Sciences, v. 5, n. 2, p. 224-235, 2010.
hti	-38.614	-12.763
hti	-38.9353	-16.2062
hti	-39.0585	-17.4397
hti	-39.0322	-17.7506
hti	-38.9813	-17.7174
hti	-38.994	-17.822
hti	-38.9	-13.9167	DO NASCIMENTO MOURA, Carlos Wallace et al. Checklist of phytobenthos from Boipeba Island, Bahia, Brazil, emphasizing the morphological features of Nitophyllum punctatum (Rhodophyta, Ceramiales). Check List, v. 11, n. 4, p. 1704, 2015.
hti	-35.0708	-8.71091	MAYAL, Elga Miranda et al. Reefs of Pernambuco–Brazil–Part 1: Scleractinia Common in the Region Of Tamandaré (South Costa of The State of Pernambuco). Tropical Oceanography-ISSN: 1679-3013, v. 28, n. 2, 2000.
hti	-38.7667	-13.65	PIMENTA, Alexandre Dias et al. Biodiversidade bentônica da região central da Zona Econômica Exclusiva brasileira. Museu Nacional (Brasil), 2006.

## Sheet: evaluation_records
	long	lat
hti	-39.035	-16.9019	Castro et al., 2006	CASTRO, C. B. et al. Cobertura e recrutamento de corais recifais (Cnidaria: Scleractinia e Milleporidae) nos recifes Itacolomis, Brasil. Arquivos do Museu Nacional, v. 64, n. 1, p. 29-40, 2006.
hti	-38.7167	-13.1167	Miranda et al., 2010	MIRANDA, Ricardo J.; CRUZ, Igor; LEÃO, Zelinda MAN. Coral bleaching in the Caramuanas reef (Todos os Santos Bay, Brazil) during the 2010 El Niño event. Latin American Journal of Aquatic Research, v. 41, n. 2, 2013.
hti	-34.8065	-7.1197	Costa et. al., 2005	COSTA, Cristiane F.; SASSI, Roberto; AMARAL, Fernanda D. Annual cycle of symbiotic dinoflagellates from three species of scleractinian corals from coastal reefs of northeastern Brazil. Coral Reefs, v. 24, n. 2, p. 191-193, 2005.
hti	-39.0514	-17.7819	Suggett et. al., 2012	SUGGETT, David J. et al. Photobiology of corals from Brazil’s near-shore marginal reefs of Abrolhos. Marine Biology, v. 159, n. 7, p. 1461-1473, 2012.
	-39.085	-16.8864	DUTRA et al. 2000	DUTRA, Guilherme F. et al. A Rapid Marine Biodiversity Assessment of the Albrolhos Bank, Bahia, Brazil. Center for Applied Biodiversity Science (CABS), 2006.
	-39.0511	-16.8828
hti	-38.9887	-16.4188	Lages. 2014	DOS SANTOS LAGES, Nicolas. Caracterização da comunidade coralínea de piscina do Parque Natural Municipal do Recife de Fora, Porto Seguro, Bahia. 2014. Tese de Doutorado. Universidade Federal do Rio de Janeiro.
	-38.9753	-16.3921
	-38.9037	-13.6136	Santos et. al.. 2011	SANTOS, Patricia Souza; SOLEDADE, Guidomar Oliveira; ALMEIDA, Alexandre Oliveira. Decapod crustaceans on dead coral from reef areas on the coast of Bahia, Brazil. Nauplius, v. 20, n. 2, p. 145-169, 2012.
	-39.1322	-17.9042	Castro at al., 2012	E CASTRO, Clovis Barreira et al. FOUR-YEAR MONTHLY SEDIMENT DEPOSITION ON TURBID SOUTHWESTERN ATLANTIC CORAL REEFS, WITH A COMPARISON OF BENTHIC ASSEMBLAGES. BRAZILIAN JOURNAL OF OCEANOGRAPHY, v. 60, n. 1, p. 49-63, 2012.
	-34.8161	-7.01556	Lourenço et. al., 2015	LOURENÇO, Liliane de Jesus Silva; CRISPIM, Maria Cristina; ELOY, Christinne Costa. Caracterização do parque estadual marinho de Areia Vermelha, Cabedelo, PB, baseado na diversidade e abundância dos cnidários da classe anthozoa, como subsídio para o zoneamento ecológico econômico. Gaia Scientia, v. 9, n. 1, 2015.
	-35.1936	-9.03092	Silveira et. al., 2011	DA SILVEIRA, Camila BRASIL Louro; FERREIRA, Beatrice Padovani; COXEY, Mariana S. Variação temporal nos recifes de corais de Maragogi, APA Costa dos Corais (2010–2013). Tropical Oceanography, v. 42, n. 2.
	-35.2003	-9.04902
	-38.8944	-13.5934	Kikuchi et. al., 2008	KIKUCHI, R. K. P. et al. Os recifes de Tinharé-Boipeba-Camamu, Bahia. In: Proceedings of Rio Oil and Gas Expo and Conference. 2008. p. 1-8.
	-38.9833	-17.8833	Segal & Castro. 2002	SEGAL, B.; CASTRO, C. B. Community structure at the Abrolhos Archipelago, Brazil. In: 9 INT CORAL REEF SYMP.2002.
hti	-38.8876	-13.6428	Leão et. al., 2010	LEÃO, Z. M. A. N. et al. Status of Eastern Brazilian coral reefs in time of climate changes. Pan-American Journal of Aquatic Sciences, v. 5, n. 2, p. 224-235, 2010.
hti	-38.9745	-16.4049
hti	-38.9	-13.6667	Moura et. al., 2015	DO NASCIMENTO MOURA, Carlos Wallace et al. Checklist of phytobenthos from Boipeba Island, Bahia, Brazil, emphasizing the morphological features of Nitophyllum punctatum (Rhodophyta, Ceramiales). Check List, v. 11, n. 4, p. 1704, 2015.
m_hartti	-38.95	-16.2333	Silveira et. al., 2011	DA SILVEIRA, Camila BRASIL Louro; FERREIRA, Beatrice Padovani; COXEY, Mariana S. Variação temporal nos recifes de corais de Maragogi, APA Costa dos Corais (2010–2013). Tropical Oceanography, v. 42, n. 2.
m_hartti	-38.75	-13.1333	Ramos, 2013	RAMOS, Carla Alecrim Colaço. Efeitos da herbivoria e do contato direto na interação entre o coral maciço Siderastrea stellata e algas filamentosas. 2013.
m_hartti	-34.8106	-6.70181	Costa et al., 2013	COSTA, Anne Karolline Ribeiro; MAIDA, Mauro. O Efeito da exclusão da pesca em populações macrobentônicas de ambientes recifais com ênfase em ouriços Echinometra lucunter na baia de Tamandaré, Pernambuco. 2013.
m_harttii	-38.9026	-13.4856	Elliff. 2017	ELLIFF, Carla Isobel. Serviços Ecossistêmicos Prestados por Recifes de Coral nas Ilhas de Tinharé e Boipeba, Baixo Sul da Bahia, Brasil. 2017.
m_harttii	-35.0919	-8.76571	Pinheiro. 2006	RAMOS PINHEIRO, Barbara. Recrutamento de corais no recife da Ilha da Barra Tamandaré-PE. 2006.
m_harttii	-35	-8.573	Pérez. 2017	PÉREZ, Carlos Daniel et al. Avaliação do estado de conservação do coral endêmico Mussismilia harttii (Verrill, 1868)(Cnidaria: Anthozoa) no Brasil. 2017. Dissertação de Mestrado. Universidade Federal de Pernambuco.
m_harttii	-34.958	-8.483
m_harttii	-34.969	-8.444
m_harttii	-35.021	-8.586
m_harttii	-38.59	-16.2348
m_harttii	-38.5859	-16.2438
m_harttii	-34.8244	-7.07
m_harttii	-34.815	-7.1013
m_harttii	-34.8138	-6.9894
m_harttii	-34.8225	-7.0322
