# Supplementary material for: Modeling impacts of climate change on the potential habitat of an endangered Brazilian endemic coral: Discussion about deep sea refugia
Source: PLoS One. 2019 May 21;14(5):e0211171. doi: 10.1371/journal.pone.0211171 (PMC6529159; doi:10.1371/journal.pone.0211171)
Supplement: S2 Appendix — Result of the analyzes used for the selection of environmental variables. (XLSX) [file pone.0211171.s002.xlsx]

## Sheet: PCA_1
,"PC1","PC2","PC3","PC4","PC5","PC6","PC7","PC8","PC9","PC10","PC11","PC12","PC13","PC14","PC15","PC16","PC17","PC18","PC19"
global,-0.222879431525875,-0.240140827384601,0.0139597223679104,0.097659815066495,-0.879878959983204,0.128217773338857,-0.298488941775538,-0.0497655477249,-0.0132692058260251,-0.00201038534597767,-0.0179083707486532,-0.00414847317046785,-0.0135461075270313,-0.00367986097405034,0.000693383694102074,-0.0029437894887468,-0.00125333401749466,-1.10677428291862e-08,2.99786681889635e-09
present.benthic.mean.depth.current.velocity.lt.max,0.228013468617114,-0.247789977518033,0.237204153596751,-0.0674422765192956,-0.0715742123610102,-0.0981225339139176,0.191305840798538,0.0461113356275869,0.388862052595994,-0.642546240913009,-0.430348930236059,0.0877541160005456,-0.0487424655902952,0.085024754023306,-0.0214373977403556,0.0726246514845032,0.00115819914681887,1.19852576715841e-06,-1.…
present.benthic.mean.depth.current.velocity.lt.min,0.216842874369489,-0.291294741086144,-0.187002100746405,-0.290262067530511,0.0967108438041133,0.320344760140543,-0.223963207551487,0.0149451137239949,0.0301175609153708,-0.397090234795445,0.636230131835323,-0.0535686962441499,0.138499200146442,0.00179531273603396,0.00959802447758985,0.0289089515589783,0.0137423301932971,-3.47502299099746e-07,-1.3…
present.benthic.mean.depth.current.velocity.max,0.219600939443828,-0.241103801976874,0.392362299352074,-0.0509242710402751,-0.117534598517727,-0.290612850347765,0.296603091984587,-0.478463443538209,0.267851008002756,0.328485384933689,0.364568746916766,-0.0632233763446923,0.0491384076170742,-0.0404389209862753,0.00789917564342619,-0.0354862571510245,0.00247368468715939,-7.48628256237621e-07,9.1942…
present.benthic.mean.depth.current.velocity.mean,0.230842970896937,-0.255105575375502,-0.0402154149301906,-0.132357884624081,-0.00701730532093786,0.137495179320463,-0.0518465440940087,0.631184983824621,0.434929398432128,0.486632858730132,-0.0737161936738295,-0.0305163565021862,-0.0518098910282681,-0.0501945189995978,0.0106842588663778,-0.0679410596978659,-0.0136280065384298,-4.71542939009426e-07,…
present.benthic.mean.depth.current.velocity.min,0.20676776241012,-0.32521241956166,-0.202752411082017,-0.306731242522555,0.147529132785784,0.308241765661488,-0.183503690456973,-0.505631813287479,-0.150439590886419,0.237433658049751,-0.469079771758515,0.0332688767200226,-0.0995275837480438,0.00686933035560626,-0.00464895619099056,-0.00484046778587095,-0.00538327527699114,4.44636327130368e-07,6.384…
present.benthic.mean.depth.current.velocity.range,0.186268156722221,-0.150166249349056,-0.795109523201025,0.325857157285603,-0.0902469155125621,-0.372625335540228,0.16528384008589,-0.0939716839031259,0.141775892534549,-0.0233950177779523,0.022492417055203,-0.00578392511764308,0.000152941969891894,0.00272026784881254,-0.00408015132986079,0.00416213651683492,-0.000414070252209307,-5.56483654312299e…
present.benthic.mean.depth.salinity.lt.max,-0.254263642639507,0.0637450059164387,-0.0676952854738648,-0.101660559961734,0.0681686648623438,-0.0171490739192829,-0.100668385397316,-0.0939591915514725,0.286275992403066,0.0356185120204953,0.10427186580853,0.27400139909536,-0.349723007348808,-0.294850463829145,-0.449986480170837,0.557702453103667,0.0230368109938657,3.06074856802577e-06,-4.102453291219…
present.benthic.mean.depth.salinity.lt.min,-0.25090684522779,0.106381057024977,-0.0862117554617742,-0.181058237728402,0.0350207739982533,-0.051390217400965,-0.0771049112809458,-0.0938221503261762,0.275770490881024,-0.037531188893605,-0.157006048746109,-0.769366309036682,0.333990029620158,-0.20422524026412,-0.0358663927969509,0.135289439377519,-0.00433721259592019,-5.96124556002416e-07,-8.62759013…
present.benthic.mean.depth.salinity.max,-0.254363531424343,0.0615476725158935,-0.0701673830753212,-0.093783165836706,0.0693777224879971,-0.0201809345124989,-0.108609023642406,-0.112181408297915,0.290371972615696,-0.0180856230133334,-0.0128083127599183,0.303897291170809,0.199045981047312,-0.0903166490480343,0.0871861076605302,-0.343746828920866,0.00334285316028342,-0.73133712211141,0.0512421525344…
present.benthic.mean.depth.salinity.mean,-0.253265073422538,0.0785828321674653,-0.0741868263716189,-0.132924859128486,0.0574902319733236,-0.0383374282068206,-0.0952905763504132,-0.091022689400131,0.268336853900423,0.0255635441475753,0.100805553146484,-0.154765721401257,-0.454940428826547,0.693300324779158,0.29505381369533,0.0401956744150428,-0.0358831330241431,3.64386543961993e-07,-8.709147938732…
present.benthic.mean.depth.salinity.min,-0.249564642652747,0.117279935457853,-0.100810701186601,-0.206915229855159,0.0249444161115476,-0.0539366210914815,-0.0803724386847419,-0.106526242883304,0.287723432211227,-0.0187482942876845,-0.0148433001047176,0.338522427678959,0.210937908064809,-0.0970293957295587,0.0918782518837347,-0.369381061734434,0.00358847836984191,0.671322914296246,-0.0470361041577…
present.benthic.mean.depth.salinity.range,-0.188809916371844,-0.344406649872199,0.16709940830734,0.718212523280359,0.347181569407635,0.219076700682858,-0.260174901123597,-0.107533148206161,0.196135621078571,-0.00653216058392528,0.00611003146127459,-0.0511469227681508,0.0404965796114089,-0.00931380211729236,0.0212513660368128,-0.0349631535026352,0.000274268469724982,0.0979098792887205,-0.006860080…
present.benthic.mean.depth.temperature.lt.max,-0.230750959072958,-0.257840562818847,-0.008163217936622,-0.0926033427088202,0.0622730801107277,-0.0925634246497317,0.150071399083474,0.0708211188854797,-0.139367625395788,-0.107889966627804,0.0368598159756486,-0.163600937098054,-0.494964694022334,-0.437960096940455,0.265953805417358,-0.258839893533205,0.444894524032996,5.91621257311844e-06,8.76632035…
present.benthic.mean.depth.temperature.lt.min,-0.222109667967142,-0.29435045301341,0.00771825287332103,-0.106500532482217,0.0747293062008138,-0.198593615760762,0.0215568003853,0.109784116672528,-0.135386551095261,0.105018615718539,-0.05043040041111,0.200772095526293,0.42954052554442,0.233717267688554,0.196542758916975,0.42488182254515,0.514381666655864,4.49479454441128e-06,3.51339144243763e-07
present.benthic.mean.depth.temperature.max,-0.231681155452897,-0.25366297571818,-0.0134983809994705,-0.0864527027878342,0.0553830145175459,-0.07038909720427,0.146205856274773,0.0761646219516457,-0.124547253562172,-0.00247103885340108,0.00879549331470311,-0.0530914238252514,0.0183837689658525,0.172309597422478,-0.40380169046595,-0.193834826858207,-0.11043504584331,0.0531288584560948,0.758310286431…
present.benthic.mean.depth.temperature.mean,-0.225998728103799,-0.279066124865517,0.00108031342776475,-0.0976213331188124,0.0693163711784796,-0.144026357491159,0.0898032227631794,0.084286810063098,-0.141897479486039,-0.00787358130650187,0.00149271131716827,0.0879338377842606,0.0142006498323826,-0.210748115618105,0.433391875732932,0.235094700872011,-0.71074074452757,-4.59447998935272e-06,-4.785428…
present.benthic.mean.depth.temperature.min,-0.219892892121171,-0.302288282124933,0.0157684608304635,-0.116022288121411,0.0869015895402163,-0.224186167975383,0.00842089680035427,0.101253919518031,-0.168739431005927,-0.0100906325947386,0.00438101710025664,-0.0688287615793485,0.00299924400388149,0.19173186642301,-0.480965254825662,-0.242921032396724,-0.133582281921798,-0.0442159327278708,-0.63101942…
present.benthic.mean.depth.temperature.range,-0.249577404590357,-0.0108513381052227,-0.136421699265251,0.0517290475718067,-0.0867685031734499,0.595321027455738,0.713364620423607,-0.0414731515881487,0.081316493828747,0.0303690706241906,0.0263908125113801,0.0214431403298437,0.081424289541898,0.0653966999360685,-0.0183032119351363,0.0425780094127617,0.00372063110153951,-0.0103677241334773,-0.1479688…
	PC1	PC2	PC3	PC4	PC5	PC6	PC7	PC8	PC9	PC10	PC11	PC12	PC13	PC14	PC15	PC16	PC17	PC18	PC19
global	-0.222879	-0.240141	0.0139597	0.0976598	-0.879879	0.128218	-0.298489	-0.0497655	-0.0132692	-0.00201039	-0.0179084	-0.00414847	-0.0135461	-0.00367986	0.000693384	-0.00294379	-0.00125333	-1.10677e-08	2.99787e-09
present.benthic.mean.depth.current.velocity.lt.max	0.228013	-0.24779	0.237204	-0.0674423	-0.0715742	-0.0981225	0.191306	0.0461113	0.388862	-0.642546	-0.430349	0.0877541	-0.0487425	0.0850248	-0.0214374	0.0726247	0.0011582	1.19853e-06	-1.78481e-07
present.benthic.mean.depth.current.velocity.lt.min	0.216843	-0.291295	-0.187002	-0.290262	0.0967108	0.320345	-0.223963	0.0149451	0.0301176	-0.39709	0.63623	-0.0535687	0.138499	0.00179531	0.00959802	0.028909	0.0137423	-3.47502e-07	-1.32666e-07
present.benthic.mean.depth.current.velocity.max	0.219601	-0.241104	0.392362	-0.0509243	-0.117535	-0.290613	0.296603	-0.478463	0.267851	0.328485	0.364569	-0.0632234	0.0491384	-0.0404389	0.00789918	-0.0354863	0.00247368	-7.48628e-07	9.19425e-08
present.benthic.mean.depth.current.velocity.mean	0.230843	-0.255106	-0.0402154	-0.132358	-0.00701731	0.137495	-0.0518465	0.631185	0.434929	0.486633	-0.0737162	-0.0305164	-0.0518099	-0.0501945	0.0106843	-0.0679411	-0.013628	-4.71543e-07	1.41378e-07
present.benthic.mean.depth.current.velocity.min	0.206768	-0.325212	-0.202752	-0.306731	0.147529	0.308242	-0.183504	-0.505632	-0.15044	0.237434	-0.46908	0.0332689	-0.0995276	0.00686933	-0.00464896	-0.00484047	-0.00538328	4.44636e-07	6.38428e-08
present.benthic.mean.depth.current.velocity.range	0.186268	-0.150166	-0.79511	0.325857	-0.0902469	-0.372625	0.165284	-0.0939717	0.141776	-0.023395	0.0224924	-0.00578393	0.000152942	0.00272027	-0.00408015	0.00416214	-0.00041407	-5.56484e-08	-1.0573e-08
present.benthic.mean.depth.salinity.lt.max	-0.254264	0.063745	-0.0676953	-0.101661	0.0681687	-0.0171491	-0.100668	-0.0939592	0.286276	0.0356185	0.104272	0.274001	-0.349723	-0.29485	-0.449986	0.557702	0.0230368	3.06075e-06	-4.10245e-07
present.benthic.mean.depth.salinity.lt.min	-0.250907	0.106381	-0.0862118	-0.181058	0.0350208	-0.0513902	-0.0771049	-0.0938222	0.27577	-0.0375312	-0.157006	-0.769366	0.33399	-0.204225	-0.0358664	0.135289	-0.00433721	-5.96125e-07	-8.62759e-08
present.benthic.mean.depth.salinity.max	-0.254364	0.0615477	-0.0701674	-0.0937832	0.0693777	-0.0201809	-0.108609	-0.112181	0.290372	-0.0180856	-0.0128083	0.303897	0.199046	-0.0903166	0.0871861	-0.343747	0.00334285	-0.731337	0.0512422
present.benthic.mean.depth.salinity.mean	-0.253265	0.0785828	-0.0741868	-0.132925	0.0574902	-0.0383374	-0.0952906	-0.0910227	0.268337	0.0255635	0.100806	-0.154766	-0.45494	0.6933	0.295054	0.0401957	-0.0358831	3.64387e-07	-8.70915e-07
present.benthic.mean.depth.salinity.min	-0.249565	0.11728	-0.100811	-0.206915	0.0249444	-0.0539366	-0.0803724	-0.106526	0.287723	-0.0187483	-0.0148433	0.338522	0.210938	-0.0970294	0.0918783	-0.369381	0.00358848	0.671323	-0.0470361
present.benthic.mean.depth.salinity.range	-0.18881	-0.344407	0.167099	0.718213	0.347182	0.219077	-0.260175	-0.107533	0.196136	-0.00653216	0.00611003	-0.0511469	0.0404966	-0.0093138	0.0212514	-0.0349632	0.000274268	0.0979099	-0.00686008
present.benthic.mean.depth.temperature.lt.max	-0.230751	-0.257841	-0.00816322	-0.0926033	0.0622731	-0.0925634	0.150071	0.0708211	-0.139368	-0.10789	0.0368598	-0.163601	-0.494965	-0.43796	0.265954	-0.25884	0.444895	5.91621e-06	8.76632e-07
present.benthic.mean.depth.temperature.lt.min	-0.22211	-0.29435	0.00771825	-0.106501	0.0747293	-0.198594	0.0215568	0.109784	-0.135387	0.105019	-0.0504304	0.200772	0.429541	0.233717	0.196543	0.424882	0.514382	4.49479e-06	3.51339e-07
present.benthic.mean.depth.temperature.max	-0.231681	-0.253663	-0.0134984	-0.0864527	0.055383	-0.0703891	0.146206	0.0761646	-0.124547	-0.00247104	0.00879549	-0.0530914	0.0183838	0.17231	-0.403802	-0.193835	-0.110435	0.0531289	0.75831
present.benthic.mean.depth.temperature.mean	-0.225999	-0.279066	0.00108031	-0.0976213	0.0693164	-0.144026	0.0898032	0.0842868	-0.141897	-0.00787358	0.00149271	0.0879338	0.0142006	-0.210748	0.433392	0.235095	-0.710741	-4.59448e-06	-4.78543e-07
present.benthic.mean.depth.temperature.min	-0.219893	-0.302288	0.0157685	-0.116022	0.0869016	-0.224186	0.0084209	0.101254	-0.168739	-0.0100906	0.00438102	-0.0688288	0.00299924	0.191732	-0.480965	-0.242921	-0.133582	-0.0442159	-0.631019
present.benthic.mean.depth.temperature.range	-0.249577	-0.0108513	-0.136422	0.051729	-0.0867685	0.595321	0.713365	-0.0414732	0.0813165	0.0303691	0.0263908	0.0214431	0.0814243	0.0653967	-0.0183032	0.042578	0.00372063	-0.0103677	-0.147969

## Sheet: PCA_2
# Data file produced by PRINCOMP
#	Input raster(s):
#		in_raster_bands
#	The number of components =7
# Output raster(s) =__1000001
# COVARIANCE MATRIX
# Layer 1 2 3 4 5 6 7
# --------------------------------------------------------------------------
1 2.360627e-003 1.840689e-003 8.592562e-005 -4.037667e-004 1.170821e-002 7.651505e-004 1.732834e-002
2 1.840689e-003 3.558211e-003 9.404418e-004 3.534545e-005 4.049776e-002 4.258416e-003 4.127376e-002
3 8.592562e-005 9.404418e-004 1.037228e-003 -2.841018e-004 1.027191e-002 8.959398e-004 1.281890e-002
4 -4.037667e-004 3.534545e-005 -2.841018e-004 1.919216e-002 8.855439e-002 2.100188e-003 9.316721e-002
5 1.170821e-002 4.049776e-002 1.027191e-002 8.855439e-002 2.663779e+000 2.570578e-001 2.905511e+000
6 7.651505e-004 4.258416e-003 8.959398e-004 2.100188e-003 2.570578e-001 8.004755e-002 3.382737e-001
7 1.732834e-002 4.127376e-002 1.281890e-002 9.316721e-002 2.905511e+000 3.382737e-001 4.679658e+000
# ==========================================================================
# CORRELATION MATRIX
# Layer 1 2 3 4 5 6 7
# --------------------------------------------------------------------------
1 1.00000 0.63511 0.05491 -0.05999 0.14765 0.05566 0.16487
2 0.63511 1.00000 0.48953 0.00428 0.41597 0.25232 0.31985
3 0.05491 0.48953 1.00000 -0.06368 0.19542 0.09833 0.18400
4 -0.05999 0.00428 -0.06368 1.00000 0.39165 0.05358 0.31088
5 0.14765 0.41597 0.19542 0.39165 1.00000 0.55668 0.82294
6 0.05566 0.25232 0.09833 0.05358 0.55668 1.00000 0.55270
7 0.16487 0.31985 0.18400 0.31088 0.82294 0.55270 1.00000
# ==========================================================================
# EIGENVALUES AND EIGENVECTORS
# Number of Input Layers Number of Principal Component Layers
7 7
# PC Layer 1 2 3 4 5 6 7
# --------------------------------------------------------------------------
# Eigenvalues
6.77701 0.59736 0.05388 0.01540 0.00420 0.00135 0.00042
# Eigenvectors
# Input Layer
1 0.00309 0.00088 0.00752 0.07945 -0.60791 -0.63811 -0.46570
2 0.00845 -0.01520 -0.01215 0.11169 -0.76303 0.35563 0.52763
3 0.00242 -0.00155 0.00095 0.05031 -0.16564 0.68239 -0.71019
4 0.01881 -0.03089 0.16770 -0.97457 -0.14154 0.02443 -0.01220
5 0.57864 -0.81265 0.04968 0.04237 0.02048 -0.00791 -0.00556
6 0.06328 -0.02399 -0.98377 -0.16458 -0.01844 -0.00477 -0.01299
7 0.81285 0.58124 0.03744 0.00358 0.00087 0.00213 0.00365
# ==========================================================================
# PERCENT AND ACCUMULATIVE EIGENVALUES
# PC Layer EigenValue Percent of EigenValues Accumulative of EigenValues
1 6.77701 90.9711 90.9711
2 0.59736 8.0187 98.9898
3 0.05388 0.7233 99.7131
4 0.01540 0.2067 99.9198
5 0.00420 0.0564 99.9762
6 0.00135 0.0181 99.9943
7 0.00042 0.0057 100.0000
# ==========================================================================

## Sheet: pearson_matrix
	global	current.velocity.lt.max	current.velocity.lt.min	current.velocity.max	current.velocity.mean	current.velocity.min	current.velocity.range	salinity.lt.max	salinity.lt.min	salinity.max	salinity.mean	salinity.min	salinity.range	temperature.lt.max	temperature.lt.min	temperature.max	temperature.mean	temperature.min	temperature.range
global	1	0.136967	0.249207	0.131182	0.171998	0.299288	0.177589	0.618626	0.543824	0.624645	0.592622	0.524284	0.62082	0.790131	0.785196	0.795495	0.788291	0.777347	0.652624
current.velocity.lt.max	0.136967	1	0.717194	0.950964	0.865401	0.693312	0.286376	-0.380346	-0.450818	-0.370837	-0.409871	-0.467009	0.169438	0.150282	0.191518	0.144901	0.174572	0.198455	-0.196385
current.velocity.lt.min	0.249207	0.717194	1	0.529859	0.928091	0.982071	0.554836	-0.14267	-0.210304	-0.133615	-0.169948	-0.213881	0.218612	0.326496	0.353394	0.326217	0.34278	0.356017	0.0611408
current.velocity.max	0.131182	0.950964	0.529859	1	0.692597	0.530831	0.14547	-0.332654	-0.394463	-0.324661	-0.357442	-0.41188	0.158781	0.13896	0.181075	0.132147	0.163555	0.189251	-0.224919
current.velocity.mean	0.171998	0.865401	0.928091	0.692597	1	0.8808	0.528445	-0.322926	-0.393165	-0.313697	-0.352417	-0.401141	0.16437	0.195282	0.232402	0.194097	0.216919	0.235362	-0.0941084
current.velocity.min	0.299288	0.693312	0.982071	0.530831	0.8808	1	0.561389	-0.0561517	-0.129577	-0.0458851	-0.0853937	-0.135911	0.290831	0.413255	0.438201	0.412889	0.428677	0.440528	0.133262
current.velocity.range	0.177589	0.286376	0.554836	0.14547	0.528445	0.561389	1	-0.0441998	-0.0754738	-0.030815	-0.0572891	-0.0706073	0.123927	0.187453	0.203657	0.188661	0.196652	0.199632	0.0700851
salinity.lt.max	0.618626	-0.380346	-0.14267	-0.332654	-0.322926	-0.0561517	-0.0441998	1	0.981726	0.999357	0.997012	0.972487	0.531425	0.761969	0.731881	0.766603	0.745047	0.723076	0.773297
salinity.lt.min	0.543824	-0.450818	-0.210304	-0.394463	-0.393165	-0.129577	-0.0754738	0.981726	1	0.979719	0.992101	0.997088	0.369997	0.669942	0.637322	0.674395	0.651012	0.628524	0.722307
salinity.max	0.624645	-0.370837	-0.133615	-0.324661	-0.313697	-0.0458851	-0.030815	0.999357	0.979719	1	0.995819	0.969981	0.542585	0.766529	0.737445	0.771405	0.750178	0.728411	0.773672
salinity.mean	0.592622	-0.409871	-0.169948	-0.357442	-0.352417	-0.0853937	-0.0572891	0.997012	0.992101	0.995819	1	0.985323	0.473309	0.733138	0.702552	0.737539	0.715652	0.694029	0.753032
salinity.min	0.524284	-0.467009	-0.213881	-0.41188	-0.401141	-0.135911	-0.0706073	0.972487	0.997088	0.969981	0.985323	1	0.322024	0.642754	0.610019	0.647315	0.623689	0.600863	0.706741
salinity.range	0.62082	0.169438	0.218612	0.158781	0.16437	0.290831	0.123927	0.531425	0.369997	0.542585	0.473309	0.322024	1	0.763972	0.763814	0.767193	0.766165	0.76027	0.570752
temperature.lt.max	0.790131	0.150282	0.326496	0.13896	0.195282	0.413255	0.187453	0.761969	0.669942	0.766529	0.733138	0.642754	0.763972	1	0.995379	0.999622	0.998725	0.993785	0.726019
temperature.lt.min	0.785196	0.191518	0.353394	0.181075	0.232402	0.438201	0.203657	0.731881	0.637322	0.737445	0.702552	0.610019	0.763814	0.995379	1	0.994591	0.998903	0.999531	0.662768
temperature.max	0.795495	0.144901	0.326217	0.132147	0.194097	0.412889	0.188661	0.766603	0.674395	0.771405	0.737539	0.647315	0.767193	0.999622	0.994591	1	0.998102	0.992505	0.73547
temperature.mean	0.788291	0.174572	0.34278	0.163555	0.216919	0.428677	0.196652	0.745047	0.651012	0.750178	0.715652	0.623689	0.766165	0.998725	0.998903	0.998102	1	0.997847	0.694009
temperature.min	0.777347	0.198455	0.356017	0.189251	0.235362	0.440528	0.199632	0.723076	0.628524	0.728411	0.694029	0.600863	0.76027	0.993785	0.999531	0.992505	0.997847	1	0.647159
temperature.range	0.652624	-0.196385	0.0611408	-0.224919	-0.0941084	0.133262	0.0700851	0.773297	0.722307	0.773672	0.753032	0.706741	0.570752	0.726019	0.662768	0.73547	0.694009	0.647159	1
