# Supplementary material for: Modeling impacts of climate change on the potential habitat of an endangered Brazilian endemic coral: Discussion about deep sea refugia
Source: PLoS One. 2019 May 21;14(5):e0211171. doi: 10.1371/journal.pone.0211171 (PMC6529159; doi:10.1371/journal.pone.0211171)
Supplement: S3 Appendix — Maxent output with values of threshold, AUC, percentage of the predicted area and number of occurrences used to generate the Current Potential Habitat and Future Potential Habitat model. (XLSX) [file pone.0211171.s003.xlsx]

## Sheet: CPH_maxent_results
Species	#Training samples	Regularized training gain	Unregularized training gain	Iterations	Training AUC	#Background points	bathymetry contribution	temp_max contribution	veloc_ltmin contribution	bathymetry permutation importance	temp_max permutation importance	veloc_ltmin permutation importance	Entropy	Prevalence (average probability of presence over background sites)	Fixed cumulative value 1 cumulative threshold	Fixed cumulative value 1 Cloglog threshold	Fixed cumulative value 1 area	Fixed cumulative value 1 training omission	Fixed cumulative value 5 cumulative threshold	Fixed cumulative value 5 Cloglog threshold	Fixed cumulative value 5 area	Fixed cumulative value 5 training omission	Fixed cumulative value 10 cumulative threshold	Fixed cumulative value 10 Cloglog threshold	Fixed cumulative value 10 area	Fixed cumulative value 10 training omission	Minimum training presence cumulative threshold	Minimum training presence Cloglog threshold	Minimum training presence area	Minimum training presence training omission	10 percentile training presence cumulative threshold	10 percentile training presence Cloglog threshold	10 percentile training presence area	10 percentile training presence training omission	Equal training sensitivity and specificity cumulative threshold	Equal training sensitivity and specificity Cloglog threshold	Equal training sensitivity and specificity area	Equal training sensitivity and specificity training omission	Maximum training sensitivity plus specificity cumulative threshold	Maximum training sensitivity plus specificity Cloglog threshold	Maximum training sensitivity plus specificity area	Maximum training sensitivity plus specificity training omission	Balance training omission, predicted area and threshold value cumulative threshold	Balance training omission, predicted area and threshold value Cloglog threshold	Balance training omission, predicted area and threshold value area	Balance training omission, predicted area and threshold value training omission	Equate entropy of thresholded and original distributions cumulative threshold	Equate entropy of thresholded and original distributions Cloglog threshold	Equate entropy of thresholded and original distributions area
species	58	1.0868	1.4564	500	0.8927	2120	31.8556	25.4461	42.6982	18.4504	47.304	34.2456	6.5791	0.2026	1	0.036	0.5745	0	5	0.1166	0.3764	0.0172	10	0.2757	0.2915	0.0345	2.1491	0.0587	0.492	0	13.7054	0.3615	0.259	0.0862	18.6305	0.4205	0.2259	0.2241	11.5741	0.3141	0.2764	0.0345	2.1491	0.0587	0.492	0	6.5913	0.158	0.3392
[truncated: 1 more columns]

## Sheet: RCP_4.5_maxent_results
Species	#Training samples	Regularized training gain	Unregularized training gain	Iterations	Training AUC	#Background points	bathymetry contribution	temp_max contribution	veloc_ltmin contribution	bathymetry permutation importance	temp_max permutation importance	veloc_ltmin permutation importance	Entropy	Prevalence (average probability of presence over background sites)	Fixed cumulative value 1 cumulative threshold	Fixed cumulative value 1 Cloglog threshold	Fixed cumulative value 1 area	Fixed cumulative value 1 training omission	Fixed cumulative value 5 cumulative threshold	Fixed cumulative value 5 Cloglog threshold	Fixed cumulative value 5 area	Fixed cumulative value 5 training omission	Fixed cumulative value 10 cumulative threshold	Fixed cumulative value 10 Cloglog threshold	Fixed cumulative value 10 area	Fixed cumulative value 10 training omission	Minimum training presence cumulative threshold	Minimum training presence Cloglog threshold	Minimum training presence area	Minimum training presence training omission	10 percentile training presence cumulative threshold	10 percentile training presence Cloglog threshold	10 percentile training presence area	10 percentile training presence training omission	Equal training sensitivity and specificity cumulative threshold	Equal training sensitivity and specificity Cloglog threshold	Equal training sensitivity and specificity area	Equal training sensitivity and specificity training omission	Maximum training sensitivity plus specificity cumulative threshold	Maximum training sensitivity plus specificity Cloglog threshold	Maximum training sensitivity plus specificity area	Maximum training sensitivity plus specificity training omission	Balance training omission, predicted area and threshold value cumulative threshold	Balance training omission, predicted area and threshold value Cloglog threshold	Balance training omission, predicted area and threshold value area	Balance training omission, predicted area and threshold value training omission	Equate entropy of thresholded and original distributions cumulative threshold	Equate entropy of thresholded and original distributions Cloglog threshold	Equate entropy of thresholded and original distributions area
species	59	1.9712	2.4778	500	0.9646	10059	29.5581	37.4363	33.0056	9.8776	54.8395	35.2829	7.2484	0.0782	1	0.0128	0.4222	0.0169	5	0.0685	0.2228	0.0169	10	0.1549	0.1629	0.0169	0.217	0.0031	0.5688	0	26.4668	0.3213	0.0776	0.0847	25.4304	0.3144	0.0814	0.0847	25.4035	0.3143	0.0814	0.0678	4.3434	0.0541	0.2374	0.0169	13.2196	0.1968	0.1397
[truncated: 1 more columns]

## Sheet: RCP_8.5_maxent_results
Species	#Training samples	Regularized training gain	Unregularized training gain	Iterations	Training AUC	#Background points	bathymetry contribution	temp_max contribution	veloc_ltmin contribution	bathymetry permutation importance	temp_max permutation importance	veloc_ltmin permutation importance	Entropy	Prevalence (average probability of presence over background sites)	Fixed cumulative value 1 cumulative threshold	Fixed cumulative value 1 Cloglog threshold	Fixed cumulative value 1 area	Fixed cumulative value 1 training omission	Fixed cumulative value 5 cumulative threshold	Fixed cumulative value 5 Cloglog threshold	Fixed cumulative value 5 area	Fixed cumulative value 5 training omission	Fixed cumulative value 10 cumulative threshold	Fixed cumulative value 10 Cloglog threshold	Fixed cumulative value 10 area	Fixed cumulative value 10 training omission	Minimum training presence cumulative threshold	Minimum training presence Cloglog threshold	Minimum training presence area	Minimum training presence training omission	10 percentile training presence cumulative threshold	10 percentile training presence Cloglog threshold	10 percentile training presence area	10 percentile training presence training omission	Equal training sensitivity and specificity cumulative threshold	Equal training sensitivity and specificity Cloglog threshold	Equal training sensitivity and specificity area	Equal training sensitivity and specificity training omission	Maximum training sensitivity plus specificity cumulative threshold	Maximum training sensitivity plus specificity Cloglog threshold	Maximum training sensitivity plus specificity area	Maximum training sensitivity plus specificity training omission	Balance training omission, predicted area and threshold value cumulative threshold	Balance training omission, predicted area and threshold value Cloglog threshold	Balance training omission, predicted area and threshold value area	Balance training omission, predicted area and threshold value training omission	Equate entropy of thresholded and original distributions cumulative threshold	Equate entropy of thresholded and original distributions Cloglog threshold	Equate entropy of thresholded and original distributions area
species	59	1.6685	2.1021	440	0.9445	10059	30.2153	35.6861	34.0986	9.0429	57.0145	33.9426	7.5481	0.1088	1	0.0177	0.4313	0.0169	5	0.0988	0.2373	0.0169	10	0.217	0.182	0.0169	0.3203	0.0059	0.5412	0	13.9407	0.2863	0.1565	0.0847	18.0315	0.3316	0.1356	0.1356	11.3743	0.2413	0.172	0.0169	4.1986	0.0726	0.2542	0.0169	9.1909	0.2008	0.1886
[truncated: 1 more columns]
