# Supplementary material for: Modeling impacts of climate change on the potential habitat of an endangered Brazilian endemic coral: Discussion about deep sea refugia
Source: PLoS One. 2019 May 21;14(5):e0211171. doi: 10.1371/journal.pone.0211171 (PMC6529159; doi:10.1371/journal.pone.0211171)
Supplement: S4 Appendix — Output from the ENMeval package of the model used for CPH (best model) and general values of 14 for each set of variables. (XLSX) [file pone.0211171.s004.xlsx]

## Sheet: ENMeval_14_sets
Model evaluation
model	scenery	delta.AICc	AICc	w.AIC	AUCratio	Cloglog threshold	Fractional predicted area	Training omission rate	features	rm	avg.test.AUC	avg.test.or10pct	var.test.or10pct	parameters
1	CPH	0	1277.74	0.533633	1.39222	0.442	0.122	0.226	LQHPT	0.5	0.850483	0.324126	0.0365732	25
	RCP_4.5
	RCP_8.5
2	CPH	0	1288.19	0.99903	1.25361	0.357	0.273	0.129	LQHPT	1	0.821404	0.266259	0.0375246	15
	RCP_4.5
	RCP_8.5
3	CPH	0	1303.55	0.991383	1.26985	0.262	0.300	0.081	LQHP	0.5	0.827524	0.21451	0.0318585	20
	RCP_4.5
	RCP_8.5
4	CPH	0	1280.16	0.903645	1.32214	0.547	0.111	0.274	LQHPT	1	0.86059	0.1581	0.00598955	15
	RCP_4.5
	RCP_8.5
5	CPH	0	1323.43	0.994012	1.13812	0.303	0.303	0.161	LQHPT	1	0.800361	0.228147	0.0194724	15
	RCP_4.5
	RCP_8.5
6	CPH	0	1319.04	0.996367	1.11679	0.459	0.148	0.29	LQHPT	0.5	0.789565	0.294639	0.0390116	26
	RCP_4.5
	RCP_8.5
7	CPH	0	1282.61	0.996147	1.14301	0.347	0.261	0.113	LQHPT	1	0.823042	0.290967	0.0528353	16
	RCP_4.5
	RCP_8.5
8	CPH	0	1302.75	0.998942	1.38631	0.429	0.153	0.207	LQHPT	0.5	0.839339	0.173252	0.0145559	18
	RCP_4.5
	RCP_8.5
9	CPH	0	1256.42	0.999998	1.39208	0.295	0.279	0.017	LQHPT	0.5	0.866212	0.248019	0.00286969	22
	RCP_4.5
	RCP_8.5
10	CPH	0	1281.41	0.999782	1.44268	0.463	0.217	0.103	LQHPT	0.5	0.862412	0.156061	0.0125652	29
	RCP_4.5
	RCP_8.5
11	CPH	0	1319.91	0.999987	1.50099	0.226	0.316	0.017	LQHPT	0.5	0.867155	0.153263	0.0118357	20
	RCP_4.5
	RCP_8.5
12	CPH	0	1295.75	0.999956	1.51614	0.314	0.276	0.034	LQHPT	0.5	0.864957	0.236888	0.00333746	18
	RCP_4.5				1.72086	0.314	0.081	0.068
	RCP_8.5				1.45916	0.241	0.172	0.017
13	CPH	0	1283.72	1	1.3239	0.459	0.229	0.121	LQHPT	0.5	0.853842	0.215093	0.00958176	20
	RCP_4.5
	RCP_8.5
14	CPH	0	1311.16	0.999998	1.4193	0.594	0.200	0.172	LQHPT	0.5	0.850796	0.180828	0.0137342	25
	RCP_4.5
	RCP_8.5

## Sheet: CPH_ENMeval
				ENMeval results
	settings	features	rm	train.AUC	avg.test.AUC	var.test.AUC	avg.diff.AUC	var.diff.AUC	avg.test.orMTP	var.test.orMTP	avg.test.or10pct	var.test.or10pct	AICc	delta.AICc	w.AIC	parameters
1	L_0.5	L	0.5	0.721209	0.700332	0.00295683	0.0418193	0.00693506	0.0480769	0.00924556	0.163869	0.0107938	1507.63	211.878	9.80081e-47	3
2	LQ_0.5	LQ	0.5	0.784174	0.766032	0.00760958	0.0382413	0.0124447	0.0480769	0.00924556	0.101923	0.0210404	1458.22	162.472	5.24337e-36	5
3	H_0.5	H	0.5	0.906116	0.84721	0.00528368	0.0587685	0.00493893	0.0728438	0.0119009	0.211364	0.00327149	1351.7	55.9541	7.07458e-13	18
4	LQH_0.5	LQH	0.5	0.90612	0.847919	0.0048663	0.0577895	0.00458743	0.0728438	0.0119009	0.188636	0.0052917	1340.32	44.5684	2.09928e-10	14
5	LQHP_0.5	LQHP	0.5	0.90612	0.847967	0.00485275	0.0578636	0.00456586	0.0728438	0.0119009	0.211364	0.00327149	1340.32	44.5684	2.09928e-10	14
6	LQHPT_0.5	LQHPT	0.5	0.918719	0.864957	0.000514976	0.0536696	0.00028788	0.0882284	0.0065061	0.236888	0.00333746	1295.75	0	0.999956	18
7	L_1	L	1	0.717892	0.697536	0.00343241	0.042397	0.00708564	0.0480769	0.00924556	0.173485	0.0148513	1506.06	210.307	2.14949e-46	2
8	LQ_1	LQ	1	0.782221	0.761166	0.00742564	0.0376096	0.0120974	0.0480769	0.00924556	0.0923077	0.0161341	1462.72	166.976	5.51625e-37	5
9	H_1	H	1	0.890199	0.834857	0.00817445	0.0603965	0.00706428	0.0576923	0.0133136	0.153263	0.0118357	1382.37	86.6257	1.54684e-19	20
10	LQH_1	LQH	1	0.885333	0.838705	0.00647409	0.054055	0.00534032	0.0576923	0.0133136	0.138112	0.0128246	1364.85	69.0993	9.89153e-16	12
11	LQHP_1	LQHP	1	0.885333	0.838303	0.00643328	0.0544139	0.00530253	0.0576923	0.0133136	0.138112	0.0128246	1364.85	69.0993	9.89153e-16	12
12	LQHPT_1	LQHPT	1	0.913615	0.853143	0.0021208	0.0547203	0.00159563	0.0480769	0.00924556	0.186597	0.00265671	1315.82	20.0759	4.37078e-05	15
13	L_1.5	L	1.5	0.717604	0.69631	0.00355542	0.0405519	0.00617116	0.0480769	0.00924556	0.163869	0.0107938	1506.11	210.362	2.09104e-46	2
14	LQ_1.5	LQ	1.5	0.780375	0.756601	0.00683968	0.0358373	0.0115588	0.0576923	0.0133136	0.0826923	0.0119675	1465.17	169.418	1.62711e-37	3
15	H_1.5	H	1.5	0.880359	0.835424	0.00811983	0.056416	0.00711994	0.0576923	0.0133136	0.127214	0.00718819	1389.5	93.7555	4.37761e-21	16
16	LQH_1.5	LQH	1.5	0.881633	0.839736	0.00612256	0.0506919	0.00510448	0.0576923	0.0133136	0.143881	0.00412681	1369.45	73.7071	9.8783e-17	9
17	LQHP_1.5	LQHP	1.5	0.881633	0.839557	0.00614949	0.051186	0.00503735	0.0576923	0.0133136	0.143881	0.00412681	1369.45	73.7071	9.8783e-17	9
18	LQHPT_1.5	LQHPT	1.5	0.900084	0.846637	0.00322668	0.0477272	0.00290691	0.0480769	0.00924556	0.194172	0.00217756	1341.19	45.4419	1.35642e-10	11
19	L_2	L	2	0.717212	0.70085	0.0023489	0.0332051	0.00358708	0.0769231	0.0236686	0.163869	0.0107938	1506.18	210.428	2.02327e-46	2
20	LQ_2	LQ	2	0.778012	0.752433	0.00650618	0.0335045	0.00984562	0.0769231	0.0236686	0.111538	0.0266864	1469.23	173.48	2.13478e-38	3
21	H_2	H	2	0.858676	0.831792	0.00702954	0.0498315	0.0071593	0.0576923	0.0133136	0.128497	0.012791	1403.5	107.751	4.00085e-24	10
22	LQH_2	LQH	2	0.868592	0.836624	0.00507695	0.0466747	0.00477601	0.0576923	0.0133136	0.16183	0.0058135	1389.69	93.9443	3.98322e-21	9
23	LQHP_2	LQHP	2	0.868592	0.836635	0.00508458	0.0463128	0.00474989	0.0576923	0.0133136	0.16183	0.0058135	1389.69	93.9443	3.98322e-21	9
24	LQHPT_2	LQHPT	2	0.876848	0.846315	0.00327493	0.0385335	0.00363812	0.0480769	0.00924556	0.171445	0.00499242	1364.29	68.5452	1.30489e-15	8
25	L_2.5	L	2.5	0.717086	0.700932	0.00228408	0.0325592	0.00341536	0.0769231	0.0236686	0.163869	0.0107938	1506.26	210.514	1.93795e-46	2
26	LQ_2.5	LQ	2.5	0.768465	0.747646	0.00565766	0.0325745	0.00861324	0.0769231	0.0236686	0.117075	0.0178406	1473.42	177.675	2.62029e-39	3
27	H_2.5	H	2.5	0.857668	0.829286	0.0064351	0.0424108	0.00756713	0.0576923	0.0133136	0.129254	0.0113705	1407.42	111.671	5.63533e-25	9
28	LQH_2.5	LQH	2.5	0.858964	0.833539	0.00467684	0.0402713	0.00497019	0.0576923	0.0133136	0.170163	0.00545802	1401.73	105.981	9.69444e-24	7
29	LQHP_2.5	LQHP	2.5	0.858964	0.832512	0.00455472	0.0387206	0.00518628	0.0576923	0.0133136	0.162587	0.00728868	1401.73	105.981	9.69444e-24	7
30	LQHPT_2.5	LQHPT	2.5	0.869308	0.844198	0.00313091	0.0339035	0.00433418	0.0480769	0.00924556	0.163869	0.00684898	1373.22	77.47	1.50519e-17	6
31	L_3	L	3	0.716825	0.70112	0.00220145	0.0315073	0.00321287	0.0769231	0.0236686	0.163869	0.0107938	1506.37	210.617	1.84083e-46	2
32	LQ_3	LQ	3	0.752044	0.738285	0.00416581	0.0324142	0.00744851	0.0769231	0.0236686	0.117075	0.0178406	1477.64	181.889	3.18584e-40	3
33	H_3	H	3	0.856722	0.827271	0.00591567	0.0410756	0.00732458	0.0480769	0.00924556	0.129254	0.0113705	1411.95	116.205	5.83867e-26	8
34	LQH_3	LQH	3	0.85534	0.829107	0.00459294	0.039109	0.00477774	0.0576923	0.0133136	0.170163	0.00545802	1410.88	115.131	9.989e-26	7
35	LQHP_3	LQHP	3	0.85534	0.82782	0.00442559	0.0373645	0.00500952	0.0576923	0.0133136	0.162587	0.00728868	1410.88	115.131	9.989e-26	7
36	LQHPT_3	LQHPT	3	0.869335	0.839796	0.0030952	0.0344367	0.00458396	0.0480769	0.00924556	0.163869	0.00684898	1377.46	81.7129	1.80402e-18	6
37	L_3.5	L	3.5	0.716393	0.701133	0.00212276	0.0303223	0.00301885	0.0769231	0.0236686	0.163869	0.0107938	1506.48	210.735	1.73577e-46	2
38	LQ_3.5	LQ	3.5	0.742375	0.730057	0.00349079	0.0321531	0.00689758	0.0769231	0.0236686	0.155536	0.0117501	1481.78	186.029	4.02058e-41	3
39	H_3.5	H	3.5	0.856565	0.823656	0.00571662	0.0420406	0.00689193	0.0480769	0.00924556	0.129254	0.0113705	1419.7	123.95	1.21493e-27	8
40	LQH_3.5	LQH	3.5	0.853436	0.825225	0.0043923	0.037703	0.00476823	0.0480769	0.00924556	0.124126	0.0141024	1416.7	120.956	5.42807e-27	6
41	LQHP_3.5	LQHP	3.5	0.853436	0.823187	0.00412929	0.0356124	0.00509768	0.0480769	0.00924556	0.124126	0.0141024	1416.7	120.956	5.42807e-27	6
42	LQHPT_3.5	LQHPT	3.5	0.869254	0.836845	0.00295862	0.0349514	0.00452038	0.0480769	0.00924556	0.163869	0.00684898	1382.14	86.3959	1.73519e-19	6
43	L_4	L	4	0.71597	0.70102	0.00204474	0.0296243	0.00289682	0.0769231	0.0236686	0.148718	0.0158843	1506.61	210.866	1.62575e-46	2
44	LQ_4	LQ	4	0.734975	0.723737	0.00303095	0.0309625	0.00645669	0.0769231	0.0236686	0.163869	0.0107938	1485.8	190.05	5.38493e-42	3
45	H_4	H	4	0.854359	0.818578	0.00655148	0.0430359	0.00694184	0.0480769	0.00924556	0.129254	0.0113705	1430.21	134.458	6.35179e-30	9
46	LQH_4	LQH	4	0.850605	0.823055	0.00424534	0.036746	0.00442736	0.0480769	0.00924556	0.124126	0.0141024	1427.27	131.521	2.75743e-29	7
47	LQHP_4	LQHP	4	0.850605	0.820496	0.0038017	0.0348588	0.0047095	0.0480769	0.00924556	0.124126	0.0141024	1427.27	131.521	2.75743e-29	7
48	LQHPT_4	LQHPT	4	0.869056	0.834302	0.00291151	0.0359394	0.00441581	0.0480769	0.00924556	0.144639	0.00489751	1387.27	91.5206	1.33822e-20	6
