# Supplementary material for: Modeling impacts of climate change on the potential habitat of an endangered Brazilian endemic coral: Discussion about deep sea refugia
Source: PLoS One. 2019 May 21;14(5):e0211171. doi: 10.1371/journal.pone.0211171 (PMC6529159; doi:10.1371/journal.pone.0211171)
Supplement: S5 Appendix — Values of AUCratio for a AUCrandon (at level of 0.5) and the AUCatual (calibrating 5% of omission and 1000 bootstrap interactions). (XLSX) [file pone.0211171.s005.xlsx]

## Sheet: CPH_AUCratio
Iteration	AUC_partial	AUC_prandom	AUC_ratio
1	0.657484	0.441341	1.48974
2	0.657484	0.441341	1.48974
3	0.657484	0.441341	1.48974
4	0.657484	0.441341	1.48974
5	0.720845	0.461036	1.56353
6	0.720845	0.461036	1.56353
7	0.657484	0.441341	1.48974
8	0.657484	0.441341	1.48974
9	0.657484	0.441341	1.48974
10	0.721096	0.461674	1.56191
11	0.657484	0.441341	1.48974
12	0.657484	0.441341	1.48974
13	0.721096	0.461674	1.56191
14	0.657484	0.441341	1.48974
15	0.657484	0.441341	1.48974
16	0.718872	0.461036	1.55925
17	0.718872	0.461036	1.55925
18	0.657484	0.441341	1.48974
19	0.721096	0.461674	1.56191
20	0.657484	0.441341	1.48974
21	0.721096	0.461674	1.56191
22	0.657484	0.441341	1.48974
23	0.657484	0.441341	1.48974
24	0.657484	0.441341	1.48974
25	0.718872	0.461036	1.55925
26	0.657484	0.441341	1.48974
27	0.721096	0.461674	1.56191
28	0.657484	0.441341	1.48974
29	0.720845	0.461036	1.56353
30	0.657484	0.441341	1.48974
31	0.657484	0.441341	1.48974
32	0.657484	0.441341	1.48974
33	0.718872	0.461036	1.55925
34	0.657484	0.441341	1.48974
35	0.724059	0.461928	1.56747
36	0.723973	0.461928	1.56728
37	0.72314	0.461674	1.56634
38	0.723083	0.461674	1.56622
39	0.657484	0.441341	1.48974
40	0.720845	0.461036	1.56353
41	0.718872	0.461036	1.55925
42	0.720845	0.461036	1.56353
43	0.718872	0.461036	1.55925
44	0.657484	0.441341	1.48974
45	0.720845	0.461036	1.56353
46	0.72314	0.461674	1.56634
47	0.723973	0.461928	1.56728
48	0.720845	0.461036	1.56353
49	0.657484	0.441341	1.48974
50	0.657484	0.441341	1.48974
51	0.657484	0.441341	1.48974
52	0.657484	0.441341	1.48974
53	0.657484	0.441341	1.48974
54	0.657484	0.441341	1.48974
55	0.657484	0.441341	1.48974
56	0.657484	0.441341	1.48974
57	0.721096	0.461674	1.56191
58	0.657484	0.441341	1.48974
59	0.657484	0.441341	1.48974
60	0.657484	0.441341	1.48974
61	0.657484	0.441341	1.48974
62	0.657484	0.441341	1.48974
63	0.657484	0.441341	1.48974
64	0.657484	0.441341	1.48974
65	0.657484	0.441341	1.48974
66	0.718872	0.461036	1.55925
67	0.657484	0.441341	1.48974
68	0.718872	0.461036	1.55925
69	0.718872	0.461036	1.55925
70	0.657484	0.441341	1.48974
71	0.718872	0.461036	1.55925
72	0.657484	0.441341	1.48974
73	0.721096	0.461674	1.56191
74	0.718872	0.461036	1.55925
75	0.657484	0.441341	1.48974
76	0.657484	0.441341	1.48974
77	0.657484	0.441341	1.48974
78	0.657484	0.441341	1.48974
79	0.723083	0.461674	1.56622
80	0.718872	0.461036	1.55925
81	0.657484	0.441341	1.48974
82	0.720845	0.461036	1.56353
83	0.657484	0.441341	1.48974
84	0.657484	0.441341	1.48974
85	0.657484	0.441341	1.48974
86	0.657484	0.441341	1.48974
87	0.718872	0.461036	1.55925
88	0.718872	0.461036	1.55925
89	0.657484	0.441341	1.48974
90	0.657484	0.441341	1.48974
91	0.657484	0.441341	1.48974
92	0.657484	0.441341	1.48974
93	0.657484	0.441341	1.48974
94	0.657484	0.441341	1.48974
95	0.657484	0.441341	1.48974
96	0.657484	0.441341	1.48974
97	0.657484	0.441341	1.48974
98	0.657484	0.441341	1.48974
99	0.657484	0.441341	1.48974
100	0.657484	0.441341	1.48974
101	0.657484	0.441341	1.48974
102	0.724044	0.461928	1.56744
103	0.723973	0.461928	1.56728
104	0.657484	0.441341	1.48974
105	0.657484	0.441341	1.48974
106	0.657484	0.441341	1.48974
107	0.657484	0.441341	1.48974
108	0.657484	0.441341	1.48974
109	0.657484	0.441341	1.48974
110	0.657484	0.441341	1.48974
111	0.721096	0.461674	1.56191
112	0.657484	0.441341	1.48974
113	0.657484	0.441341	1.48974
114	0.720845	0.461036	1.56353
115	0.657484	0.441341	1.48974
116	0.718872	0.461036	1.55925
117	0.657484	0.441341	1.48974
118	0.657484	0.441341	1.48974
119	0.657484	0.441341	1.48974
120	0.657484	0.441341	1.48974
121	0.657484	0.441341	1.48974
122	0.723083	0.461674	1.56622
123	0.657484	0.441341	1.48974
124	0.657484	0.441341	1.48974
125	0.657484	0.441341	1.48974
126	0.657484	0.441341	1.48974
127	0.718872	0.461036	1.55925
128	0.718872	0.461036	1.55925
129	0.721096	0.461674	1.56191
130	0.657484	0.441341	1.48974
131	0.718872	0.461036	1.55925
132	0.657484	0.441341	1.48974
133	0.657484	0.441341	1.48974
134	0.730752	0.463805	1.57556
135	0.657484	0.441341	1.48974
136	0.723083	0.461674	1.56622
137	0.657484	0.441341	1.48974
138	0.657484	0.441341	1.48974
139	0.718872	0.461036	1.55925
140	0.718872	0.461036	1.55925
141	0.718872	0.461036	1.55925
142	0.718872	0.461036	1.55925
143	0.718872	0.461036	1.55925
144	0.724044	0.461928	1.56744
145	0.657484	0.441341	1.48974
146	0.657484	0.441341	1.48974
147	0.657484	0.441341	1.48974
148	0.718872	0.461036	1.55925
149	0.720845	0.461036	1.56353
150	0.657484	0.441341	1.48974
151	0.718872	0.461036	1.55925
152	0.657484	0.441341	1.48974
153	0.718872	0.461036	1.55925
154	0.657484	0.441341	1.48974
155	0.657484	0.441341	1.48974
156	0.657484	0.441341	1.48974
157	0.657484	0.441341	1.48974
158	0.657484	0.441341	1.48974
159	0.657484	0.441341	1.48974
160	0.657484	0.441341	1.48974
161	0.721096	0.461674	1.56191
162	0.657484	0.441341	1.48974
163	0.657484	0.441341	1.48974
164	0.657484	0.441341	1.48974
165	0.657484	0.441341	1.48974
166	0.657484	0.441341	1.48974
167	0.718872	0.461036	1.55925
168	0.657484	0.441341	1.48974
169	0.657484	0.441341	1.48974
170	0.657484	0.441341	1.48974
171	0.718872	0.461036	1.55925
172	0.657484	0.441341	1.48974
173	0.657484	0.441341	1.48974
174	0.718872	0.461036	1.55925
175	0.657484	0.441341	1.48974
176	0.721096	0.461674	1.56191
177	0.718872	0.461036	1.55925
178	0.657484	0.441341	1.48974
179	0.657484	0.441341	1.48974
180	0.718872	0.461036	1.55925
181	0.721096	0.461674	1.56191
182	0.657484	0.441341	1.48974
183	0.657484	0.441341	1.48974
184	0.718872	0.461036	1.55925
185	0.657484	0.441341	1.48974
186	0.721096	0.461674	1.56191
187	0.657484	0.441341	1.48974
188	0.657484	0.441341	1.48974
189	0.657484	0.441341	1.48974
190	0.657484	0.441341	1.48974
191	0.721985	0.461928	1.56298
192	0.657484	0.441341	1.48974
193	0.720845	0.461036	1.56353
194	0.657484	0.441341	1.48974
195	0.657484	0.441341	1.48974
196	0.718872	0.461036	1.55925
197	0.718872	0.461036	1.55925
198	0.718872	0.461036	1.55925
199	0.657484	0.441341	1.48974
200	0.718872	0.461036	1.55925
201	0.657484	0.441341	1.48974
202	0.657484	0.441341	1.48974
203	0.721096	0.461674	1.56191
204	0.657484	0.441341	1.48974
205	0.657484	0.441341	1.48974
206	0.718872	0.461036	1.55925
207	0.721096	0.461674	1.56191
208	0.657484	0.441341	1.48974
209	0.657484	0.441341	1.48974
210	0.657484	0.441341	1.48974
211	0.657484	0.441341	1.48974
212	0.723083	0.461674	1.56622
213	0.721096	0.461674	1.56191
214	0.657484	0.441341	1.48974
215	0.718872	0.461036	1.55925
216	0.723083	0.461674	1.56622
217	0.657484	0.441341	1.48974
218	0.721096	0.461674	1.56191
219	0.657484	0.441341	1.48974
220	0.720845	0.461036	1.56353
221	0.718872	0.461036	1.55925
222	0.721096	0.461674	1.56191
223	0.657484	0.441341	1.48974
224	0.723083	0.461674	1.56622
225	0.718872	0.461036	1.55925
226	0.657484	0.441341	1.48974
227	0.720845	0.461036	1.56353
228	0.657484	0.441341	1.48974
229	0.718872	0.461036	1.55925
230	0.657484	0.441341	1.48974
231	0.657484	0.441341	1.48974
232	0.721096	0.461674	1.56191
233	0.721096	0.461674	1.56191
234	0.723083	0.461674	1.56622
235	0.657484	0.441341	1.48974
236	0.718872	0.461036	1.55925
237	0.657484	0.441341	1.48974
238	0.657484	0.441341	1.48974
239	0.718872	0.461036	1.55925
240	0.657484	0.441341	1.48974
241	0.720845	0.461036	1.56353
242	0.657484	0.441341	1.48974
243	0.657484	0.441341	1.48974
244	0.718872	0.461036	1.55925
245	0.720845	0.461036	1.56353
246	0.657484	0.441341	1.48974
247	0.657484	0.441341	1.48974
248	0.657484	0.441341	1.48974
249	0.657484	0.441341	1.48974
250	0.720845	0.461036	1.56353
251	0.657484	0.441341	1.48974
252	0.657484	0.441341	1.48974
253	0.657484	0.441341	1.48974
254	0.657484	0.441341	1.48974
255	0.657484	0.441341	1.48974
256	0.657484	0.441341	1.48974
257	0.657484	0.441341	1.48974
258	0.657484	0.441341	1.48974
259	0.657484	0.441341	1.48974
260	0.721096	0.461674	1.56191
261	0.657484	0.441341	1.48974
262	0.657484	0.441341	1.48974
263	0.657484	0.441341	1.48974
264	0.657484	0.441341	1.48974
265	0.723083	0.461674	1.56622
266	0.657484	0.441341	1.48974
267	0.657484	0.441341	1.48974
268	0.657484	0.441341	1.48974
269	0.657484	0.441341	1.48974
270	0.718872	0.461036	1.55925
271	0.718872	0.461036	1.55925
272	0.723083	0.461674	1.56622
273	0.72314	0.461674	1.56634
274	0.657484	0.441341	1.48974
275	0.657484	0.441341	1.48974
276	0.723083	0.461674	1.56622
277	0.657484	0.441341	1.48974
278	0.657484	0.441341	1.48974
279	0.657484	0.441341	1.48974
280	0.657484	0.441341	1.48974
281	0.718872	0.461036	1.55925
282	0.657484	0.441341	1.48974
283	0.657484	0.441341	1.48974
284	0.657484	0.441341	1.48974
285	0.721096	0.461674	1.56191
286	0.657484	0.441341	1.48974
287	0.657484	0.441341	1.48974
288	0.657484	0.441341	1.48974
289	0.720845	0.461036	1.56353
290	0.718872	0.461036	1.55925
291	0.657484	0.441341	1.48974
292	0.657484	0.441341	1.48974
293	0.657484	0.441341	1.48974
294	0.657484	0.441341	1.48974
295	0.657484	0.441341	1.48974
296	0.721096	0.461674	1.56191
297	0.657484	0.441341	1.48974
298	0.720845	0.461036	1.56353
299	0.657484	0.441341	1.48974
300	0.657484	0.441341	1.48974
301	0.718872	0.461036	1.55925
302	0.657484	0.441341	1.48974
303	0.657484	0.441341	1.48974
304	0.657484	0.441341	1.48974
305	0.657484	0.441341	1.48974
306	0.718872	0.461036	1.55925
307	0.723083	0.461674	1.56622
308	0.657484	0.441341	1.48974
309	0.657484	0.441341	1.48974
310	0.718872	0.461036	1.55925
311	0.718872	0.461036	1.55925
312	0.657484	0.441341	1.48974
313	0.657484	0.441341	1.48974
314	0.657484	0.441341	1.48974
315	0.657484	0.441341	1.48974
316	0.657484	0.441341	1.48974
317	0.718872	0.461036	1.55925
318	0.657484	0.441341	1.48974
319	0.721096	0.461674	1.56191
320	0.657484	0.441341	1.48974
321	0.721096	0.461674	1.56191
322	0.657484	0.441341	1.48974
323	0.657484	0.441341	1.48974
324	0.721096	0.461674	1.56191
325	0.657484	0.441341	1.48974
326	0.723083	0.461674	1.56622
327	0.657484	0.441341	1.48974
328	0.657484	0.441341	1.48974
329	0.657484	0.441341	1.48974
330	0.657484	0.441341	1.48974
331	0.718872	0.461036	1.55925
332	0.657484	0.441341	1.48974
333	0.718872	0.461036	1.55925
334	0.657484	0.441341	1.48974
335	0.721096	0.461674	1.56191
336	0.657484	0.441341	1.48974
337	0.723083	0.461674	1.56622
338	0.657484	0.441341	1.48974
339	0.657484	0.441341	1.48974
340	0.657484	0.441341	1.48974
341	0.657484	0.441341	1.48974
342	0.657484	0.441341	1.48974
343	0.657484	0.441341	1.48974
344	0.657484	0.441341	1.48974
345	0.718872	0.461036	1.55925
346	0.723083	0.461674	1.56622
347	0.657484	0.441341	1.48974
348	0.657484	0.441341	1.48974
349	0.657484	0.441341	1.48974
350	0.657484	0.441341	1.48974
351	0.657484	0.441341	1.48974
352	0.723083	0.461674	1.56622
353	0.657484	0.441341	1.48974
354	0.718872	0.461036	1.55925
355	0.657484	0.441341	1.48974
356	0.657484	0.441341	1.48974
357	0.657484	0.441341	1.48974
358	0.657484	0.441341	1.48974
359	0.723973	0.461928	1.56728
360	0.723083	0.461674	1.56622
361	0.718872	0.461036	1.55925
362	0.723083	0.461674	1.56622
363	0.657484	0.441341	1.48974
364	0.657484	0.441341	1.48974
365	0.657484	0.441341	1.48974
366	0.657484	0.441341	1.48974
367	0.657484	0.441341	1.48974
368	0.724044	0.461928	1.56744
369	0.657484	0.441341	1.48974
370	0.718872	0.461036	1.55925
371	0.718872	0.461036	1.55925
372	0.657484	0.441341	1.48974
373	0.657484	0.441341	1.48974
374	0.720845	0.461036	1.56353
375	0.657484	0.441341	1.48974
376	0.718872	0.461036	1.55925
377	0.723083	0.461674	1.56622
378	0.657484	0.441341	1.48974
379	0.657484	0.441341	1.48974
380	0.657484	0.441341	1.48974
381	0.657484	0.441341	1.48974
382	0.718872	0.461036	1.55925
383	0.718872	0.461036	1.55925
384	0.721985	0.461928	1.56298
385	0.657484	0.441341	1.48974
386	0.657484	0.441341	1.48974
387	0.657484	0.441341	1.48974
388	0.657484	0.441341	1.48974
389	0.657484	0.441341	1.48974
390	0.657484	0.441341	1.48974
391	0.720845	0.461036	1.56353
392	0.657484	0.441341	1.48974
393	0.657484	0.441341	1.48974
394	0.657484	0.441341	1.48974
395	0.721096	0.461674	1.56191
396	0.657484	0.441341	1.48974
397	0.657484	0.441341	1.48974
398	0.657484	0.441341	1.48974
399	0.657484	0.441341	1.48974
400	0.718872	0.461036	1.55925
401	0.718872	0.461036	1.55925
402	0.657484	0.441341	1.48974
403	0.657484	0.441341	1.48974
404	0.657484	0.441341	1.48974
405	0.718872	0.461036	1.55925
406	0.657484	0.441341	1.48974
407	0.657484	0.441341	1.48974
408	0.721096	0.461674	1.56191
409	0.657484	0.441341	1.48974
410	0.657484	0.441341	1.48974
411	0.657484	0.441341	1.48974
412	0.718872	0.461036	1.55925
413	0.657484	0.441341	1.48974
414	0.720845	0.461036	1.56353
415	0.657484	0.441341	1.48974
416	0.657484	0.441341	1.48974
417	0.657484	0.441341	1.48974
418	0.657484	0.441341	1.48974
419	0.657484	0.441341	1.48974
420	0.657484	0.441341	1.48974
421	0.72314	0.461674	1.56634
422	0.657484	0.441341	1.48974
423	0.657484	0.441341	1.48974
424	0.657484	0.441341	1.48974
425	0.657484	0.441341	1.48974
426	0.720845	0.461036	1.56353
427	0.657484	0.441341	1.48974
428	0.657484	0.441341	1.48974
429	0.657484	0.441341	1.48974
430	0.657484	0.441341	1.48974
431	0.657484	0.441341	1.48974
432	0.657484	0.441341	1.48974
433	0.721096	0.461674	1.56191
434	0.718872	0.461036	1.55925
435	0.657484	0.441341	1.48974
436	0.657484	0.441341	1.48974
437	0.657484	0.441341	1.48974
438	0.657484	0.441341	1.48974
439	0.657484	0.441341	1.48974
440	0.657484	0.441341	1.48974
441	0.723973	0.461928	1.56728
442	0.657484	0.441341	1.48974
443	0.657484	0.441341	1.48974
444	0.657484	0.441341	1.48974
445	0.657484	0.441341	1.48974
446	0.721096	0.461674	1.56191
447	0.718872	0.461036	1.55925
448	0.657484	0.441341	1.48974
449	0.657484	0.441341	1.48974
450	0.721096	0.461674	1.56191
451	0.721096	0.461674	1.56191
452	0.718872	0.461036	1.55925
453	0.720845	0.461036	1.56353
454	0.657484	0.441341	1.48974
455	0.657484	0.441341	1.48974
456	0.72314	0.461674	1.56634
457	0.720845	0.461036	1.56353
458	0.657484	0.441341	1.48974
459	0.657484	0.441341	1.48974
460	0.720845	0.461036	1.56353
461	0.657484	0.441341	1.48974
462	0.657484	0.441341	1.48974
463	0.657484	0.441341	1.48974
464	0.72314	0.461674	1.56634
465	0.657484	0.441341	1.48974
466	0.718872	0.461036	1.55925
467	0.718872	0.461036	1.55925
468	0.657484	0.441341	1.48974
469	0.657484	0.441341	1.48974
470	0.657484	0.441341	1.48974
471	0.657484	0.441341	1.48974
472	0.718872	0.461036	1.55925
473	0.657484	0.441341	1.48974
474	0.657484	0.441341	1.48974
475	0.72314	0.461674	1.56634
476	0.657484	0.441341	1.48974
477	0.718872	0.461036	1.55925
478	0.657484	0.441341	1.48974
479	0.657484	0.441341	1.48974
480	0.657484	0.441341	1.48974
481	0.721096	0.461674	1.56191
482	0.657484	0.441341	1.48974
483	0.657484	0.441341	1.48974
484	0.657484	0.441341	1.48974
485	0.720845	0.461036	1.56353
486	0.657484	0.441341	1.48974
487	0.657484	0.441341	1.48974
488	0.718872	0.461036	1.55925
489	0.720845	0.461036	1.56353
490	0.657484	0.441341	1.48974
491	0.657484	0.441341	1.48974
492	0.657484	0.441341	1.48974
493	0.718872	0.461036	1.55925
494	0.718872	0.461036	1.55925
495	0.718872	0.461036	1.55925
496	0.723083	0.461674	1.56622
497	0.721096	0.461674	1.56191
498	0.657484	0.441341	1.48974
499	0.657484	0.441341	1.48974
500	0.718872	0.461036	1.55925
501	0.723083	0.461674	1.56622
502	0.657484	0.441341	1.48974
503	0.657484	0.441341	1.48974
504	0.657484	0.441341	1.48974
505	0.657484	0.441341	1.48974
506	0.723083	0.461674	1.56622
507	0.657484	0.441341	1.48974
508	0.657484	0.441341	1.48974
509	0.721096	0.461674	1.56191
510	0.657484	0.441341	1.48974
511	0.657484	0.441341	1.48974
512	0.657484	0.441341	1.48974
513	0.657484	0.441341	1.48974
514	0.657484	0.441341	1.48974
515	0.657484	0.441341	1.48974
516	0.657484	0.441341	1.48974
517	0.657484	0.441341	1.48974
518	0.657484	0.441341	1.48974
519	0.723083	0.461674	1.56622
520	0.657484	0.441341	1.48974
521	0.724044	0.461928	1.56744
522	0.72314	0.461674	1.56634
523	0.657484	0.441341	1.48974
524	0.657484	0.441341	1.48974
525	0.657484	0.441341	1.48974
526	0.718872	0.461036	1.55925
527	0.720845	0.461036	1.56353
528	0.657484	0.441341	1.48974
529	0.718872	0.461036	1.55925
530	0.718872	0.461036	1.55925
531	0.657484	0.441341	1.48974
532	0.657484	0.441341	1.48974
533	0.72314	0.461674	1.56634
534	0.657484	0.441341	1.48974
535	0.720845	0.461036	1.56353
536	0.723083	0.461674	1.56622
537	0.657484	0.441341	1.48974
538	0.72314	0.461674	1.56634
539	0.657484	0.441341	1.48974
540	0.657484	0.441341	1.48974
541	0.718872	0.461036	1.55925
542	0.657484	0.441341	1.48974
543	0.718872	0.461036	1.55925
544	0.657484	0.441341	1.48974
545	0.657484	0.441341	1.48974
546	0.657484	0.441341	1.48974
547	0.657484	0.441341	1.48974
548	0.724044	0.461928	1.56744
549	0.718872	0.461036	1.55925
550	0.721096	0.461674	1.56191
551	0.721096	0.461674	1.56191
552	0.657484	0.441341	1.48974
553	0.657484	0.441341	1.48974
554	0.657484	0.441341	1.48974
555	0.720845	0.461036	1.56353
556	0.718872	0.461036	1.55925
557	0.657484	0.441341	1.48974
558	0.721096	0.461674	1.56191
559	0.657484	0.441341	1.48974
560	0.657484	0.441341	1.48974
561	0.657484	0.441341	1.48974
562	0.657484	0.441341	1.48974
563	0.657484	0.441341	1.48974
564	0.657484	0.441341	1.48974
565	0.657484	0.441341	1.48974
566	0.72314	0.461674	1.56634
567	0.657484	0.441341	1.48974
568	0.657484	0.441341	1.48974
569	0.721096	0.461674	1.56191
570	0.720845	0.461036	1.56353
571	0.72314	0.461674	1.56634
572	0.657484	0.441341	1.48974
573	0.657484	0.441341	1.48974
574	0.721096	0.461674	1.56191
575	0.657484	0.441341	1.48974
576	0.657484	0.441341	1.48974
577	0.657484	0.441341	1.48974
578	0.657484	0.441341	1.48974
579	0.721096	0.461674	1.56191
580	0.720845	0.461036	1.56353
581	0.718872	0.461036	1.55925
582	0.657484	0.441341	1.48974
583	0.657484	0.441341	1.48974
584	0.657484	0.441341	1.48974
585	0.657484	0.441341	1.48974
586	0.657484	0.441341	1.48974
587	0.721985	0.461928	1.56298
588	0.718872	0.461036	1.55925
589	0.721096	0.461674	1.56191
590	0.657484	0.441341	1.48974
591	0.657484	0.441341	1.48974
592	0.657484	0.441341	1.48974
593	0.657484	0.441341	1.48974
594	0.657484	0.441341	1.48974
595	0.657484	0.441341	1.48974
596	0.657484	0.441341	1.48974
597	0.657484	0.441341	1.48974
598	0.657484	0.441341	1.48974
599	0.657484	0.441341	1.48974
600	0.724044	0.461928	1.56744
601	0.657484	0.441341	1.48974
602	0.718872	0.461036	1.55925
603	0.657484	0.441341	1.48974
604	0.657484	0.441341	1.48974
605	0.657484	0.441341	1.48974
606	0.657484	0.441341	1.48974
607	0.718872	0.461036	1.55925
608	0.657484	0.441341	1.48974
609	0.657484	0.441341	1.48974
610	0.718872	0.461036	1.55925
611	0.657484	0.441341	1.48974
612	0.657484	0.441341	1.48974
613	0.718872	0.461036	1.55925
614	0.657484	0.441341	1.48974
615	0.657484	0.441341	1.48974
616	0.657484	0.441341	1.48974
617	0.718872	0.461036	1.55925
618	0.657484	0.441341	1.48974
619	0.657484	0.441341	1.48974
620	0.723083	0.461674	1.56622
621	0.657484	0.441341	1.48974
622	0.723083	0.461674	1.56622
623	0.657484	0.441341	1.48974
624	0.718872	0.461036	1.55925
625	0.657484	0.441341	1.48974
626	0.721096	0.461674	1.56191
627	0.657484	0.441341	1.48974
628	0.657484	0.441341	1.48974
629	0.721096	0.461674	1.56191
630	0.657484	0.441341	1.48974
631	0.721096	0.461674	1.56191
632	0.657484	0.441341	1.48974
633	0.721096	0.461674	1.56191
634	0.718872	0.461036	1.55925
635	0.657484	0.441341	1.48974
636	0.718872	0.461036	1.55925
637	0.657484	0.441341	1.48974
638	0.657484	0.441341	1.48974
639	0.657484	0.441341	1.48974
640	0.657484	0.441341	1.48974
641	0.657484	0.441341	1.48974
642	0.721096	0.461674	1.56191
643	0.718872	0.461036	1.55925
644	0.657484	0.441341	1.48974
645	0.657484	0.441341	1.48974
646	0.657484	0.441341	1.48974
647	0.657484	0.441341	1.48974
648	0.657484	0.441341	1.48974
649	0.718872	0.461036	1.55925
650	0.657484	0.441341	1.48974
651	0.657484	0.441341	1.48974
652	0.657484	0.441341	1.48974
653	0.657484	0.441341	1.48974
654	0.657484	0.441341	1.48974
655	0.657484	0.441341	1.48974
656	0.657484	0.441341	1.48974
657	0.657484	0.441341	1.48974
658	0.657484	0.441341	1.48974
659	0.657484	0.441341	1.48974
660	0.720845	0.461036	1.56353
661	0.657484	0.441341	1.48974
662	0.718872	0.461036	1.55925
663	0.657484	0.441341	1.48974
664	0.72314	0.461674	1.56634
665	0.718872	0.461036	1.55925
666	0.718872	0.461036	1.55925
667	0.723083	0.461674	1.56622
668	0.657484	0.441341	1.48974
669	0.657484	0.441341	1.48974
670	0.657484	0.441341	1.48974
671	0.723083	0.461674	1.56622
672	0.657484	0.441341	1.48974
673	0.657484	0.441341	1.48974
674	0.657484	0.441341	1.48974
675	0.657484	0.441341	1.48974
676	0.657484	0.441341	1.48974
677	0.657484	0.441341	1.48974
678	0.657484	0.441341	1.48974
679	0.657484	0.441341	1.48974
680	0.657484	0.441341	1.48974
681	0.721096	0.461674	1.56191
682	0.718872	0.461036	1.55925
683	0.657484	0.441341	1.48974
684	0.718872	0.461036	1.55925
685	0.718872	0.461036	1.55925
686	0.718872	0.461036	1.55925
687	0.657484	0.441341	1.48974
688	0.657484	0.441341	1.48974
689	0.657484	0.441341	1.48974
690	0.657484	0.441341	1.48974
691	0.657484	0.441341	1.48974
692	0.718872	0.461036	1.55925
693	0.718872	0.461036	1.55925
694	0.657484	0.441341	1.48974
695	0.657484	0.441341	1.48974
696	0.657484	0.441341	1.48974
697	0.657484	0.441341	1.48974
698	0.718872	0.461036	1.55925
699	0.657484	0.441341	1.48974
700	0.721096	0.461674	1.56191
701	0.718872	0.461036	1.55925
702	0.721096	0.461674	1.56191
703	0.721985	0.461928	1.56298
704	0.657484	0.441341	1.48974
705	0.721096	0.461674	1.56191
706	0.720845	0.461036	1.56353
707	0.723083	0.461674	1.56622
708	0.657484	0.441341	1.48974
709	0.657484	0.441341	1.48974
710	0.657484	0.441341	1.48974
711	0.721096	0.461674	1.56191
712	0.718872	0.461036	1.55925
713	0.657484	0.441341	1.48974
714	0.718872	0.461036	1.55925
715	0.657484	0.441341	1.48974
716	0.657484	0.441341	1.48974
717	0.721096	0.461674	1.56191
718	0.657484	0.441341	1.48974
719	0.657484	0.441341	1.48974
720	0.657484	0.441341	1.48974
721	0.657484	0.441341	1.48974
722	0.657484	0.441341	1.48974
723	0.657484	0.441341	1.48974
724	0.72314	0.461674	1.56634
725	0.657484	0.441341	1.48974
726	0.657484	0.441341	1.48974
727	0.723973	0.461928	1.56728
728	0.72314	0.461674	1.56634
729	0.657484	0.441341	1.48974
730	0.657484	0.441341	1.48974
731	0.721096	0.461674	1.56191
732	0.721096	0.461674	1.56191
733	0.657484	0.441341	1.48974
734	0.718872	0.461036	1.55925
735	0.72314	0.461674	1.56634
736	0.723083	0.461674	1.56622
737	0.657484	0.441341	1.48974
738	0.657484	0.441341	1.48974
739	0.657484	0.441341	1.48974
740	0.657484	0.441341	1.48974
741	0.721985	0.461928	1.56298
742	0.657484	0.441341	1.48974
743	0.657484	0.441341	1.48974
744	0.657484	0.441341	1.48974
745	0.718872	0.461036	1.55925
746	0.657484	0.441341	1.48974
747	0.657484	0.441341	1.48974
748	0.657484	0.441341	1.48974
749	0.723083	0.461674	1.56622
750	0.718872	0.461036	1.55925
751	0.721096	0.461674	1.56191
752	0.657484	0.441341	1.48974
753	0.718872	0.461036	1.55925
754	0.657484	0.441341	1.48974
755	0.657484	0.441341	1.48974
756	0.657484	0.441341	1.48974
757	0.657484	0.441341	1.48974
758	0.657484	0.441341	1.48974
759	0.718872	0.461036	1.55925
760	0.720845	0.461036	1.56353
761	0.657484	0.441341	1.48974
762	0.657484	0.441341	1.48974
763	0.718872	0.461036	1.55925
764	0.657484	0.441341	1.48974
765	0.657484	0.441341	1.48974
766	0.657484	0.441341	1.48974
767	0.657484	0.441341	1.48974
768	0.720845	0.461036	1.56353
769	0.657484	0.441341	1.48974
770	0.721096	0.461674	1.56191
771	0.718872	0.461036	1.55925
772	0.657484	0.441341	1.48974
773	0.720845	0.461036	1.56353
774	0.723973	0.461928	1.56728
775	0.657484	0.441341	1.48974
776	0.721096	0.461674	1.56191
777	0.657484	0.441341	1.48974
778	0.657484	0.441341	1.48974
779	0.721096	0.461674	1.56191
780	0.657484	0.441341	1.48974
781	0.657484	0.441341	1.48974
782	0.657484	0.441341	1.48974
783	0.657484	0.441341	1.48974
784	0.657484	0.441341	1.48974
785	0.657484	0.441341	1.48974
786	0.718872	0.461036	1.55925
787	0.657484	0.441341	1.48974
788	0.657484	0.441341	1.48974
789	0.720845	0.461036	1.56353
790	0.657484	0.441341	1.48974
791	0.721096	0.461674	1.56191
792	0.657484	0.441341	1.48974
793	0.721985	0.461928	1.56298
794	0.657484	0.441341	1.48974
795	0.657484	0.441341	1.48974
796	0.657484	0.441341	1.48974
797	0.723973	0.461928	1.56728
798	0.723083	0.461674	1.56622
799	0.657484	0.441341	1.48974
800	0.721096	0.461674	1.56191
801	0.657484	0.441341	1.48974
802	0.657484	0.441341	1.48974
803	0.657484	0.441341	1.48974
804	0.72314	0.461674	1.56634
805	0.657484	0.441341	1.48974
806	0.657484	0.441341	1.48974
807	0.657484	0.441341	1.48974
808	0.657484	0.441341	1.48974
809	0.657484	0.441341	1.48974
810	0.657484	0.441341	1.48974
811	0.721096	0.461674	1.56191
812	0.657484	0.441341	1.48974
813	0.657484	0.441341	1.48974
814	0.657484	0.441341	1.48974
815	0.657484	0.441341	1.48974
816	0.657484	0.441341	1.48974
817	0.657484	0.441341	1.48974
818	0.718872	0.461036	1.55925
819	0.657484	0.441341	1.48974
820	0.657484	0.441341	1.48974
821	0.657484	0.441341	1.48974
822	0.657484	0.441341	1.48974
823	0.718872	0.461036	1.55925
824	0.657484	0.441341	1.48974
825	0.657484	0.441341	1.48974
826	0.657484	0.441341	1.48974
827	0.718872	0.461036	1.55925
828	0.718872	0.461036	1.55925
829	0.657484	0.441341	1.48974
830	0.657484	0.441341	1.48974
831	0.718872	0.461036	1.55925
832	0.657484	0.441341	1.48974
833	0.657484	0.441341	1.48974
834	0.718872	0.461036	1.55925
835	0.657484	0.441341	1.48974
836	0.657484	0.441341	1.48974
837	0.657484	0.441341	1.48974
838	0.718872	0.461036	1.55925
839	0.657484	0.441341	1.48974
840	0.718872	0.461036	1.55925
841	0.657484	0.441341	1.48974
842	0.657484	0.441341	1.48974
843	0.718872	0.461036	1.55925
844	0.718872	0.461036	1.55925
845	0.657484	0.441341	1.48974
846	0.657484	0.441341	1.48974
847	0.721096	0.461674	1.56191
848	0.718872	0.461036	1.55925
849	0.657484	0.441341	1.48974
850	0.657484	0.441341	1.48974
851	0.657484	0.441341	1.48974
852	0.657484	0.441341	1.48974
853	0.657484	0.441341	1.48974
854	0.718872	0.461036	1.55925
855	0.657484	0.441341	1.48974
856	0.718872	0.461036	1.55925
857	0.724059	0.461928	1.56747
858	0.657484	0.441341	1.48974
859	0.721096	0.461674	1.56191
860	0.657484	0.441341	1.48974
861	0.657484	0.441341	1.48974
862	0.657484	0.441341	1.48974
863	0.657484	0.441341	1.48974
864	0.657484	0.441341	1.48974
865	0.718872	0.461036	1.55925
866	0.657484	0.441341	1.48974
867	0.657484	0.441341	1.48974
868	0.657484	0.441341	1.48974
869	0.721096	0.461674	1.56191
870	0.657484	0.441341	1.48974
871	0.718872	0.461036	1.55925
872	0.718872	0.461036	1.55925
873	0.718872	0.461036	1.55925
874	0.657484	0.441341	1.48974
875	0.721985	0.461928	1.56298
876	0.657484	0.441341	1.48974
877	0.721096	0.461674	1.56191
878	0.718872	0.461036	1.55925
879	0.718872	0.461036	1.55925
880	0.718872	0.461036	1.55925
881	0.657484	0.441341	1.48974
882	0.657484	0.441341	1.48974
883	0.657484	0.441341	1.48974
884	0.657484	0.441341	1.48974
885	0.657484	0.441341	1.48974
886	0.657484	0.441341	1.48974
887	0.721096	0.461674	1.56191
888	0.657484	0.441341	1.48974
889	0.657484	0.441341	1.48974
890	0.718872	0.461036	1.55925
891	0.657484	0.441341	1.48974
892	0.72314	0.461674	1.56634
893	0.718872	0.461036	1.55925
894	0.657484	0.441341	1.48974
895	0.657484	0.441341	1.48974
896	0.721096	0.461674	1.56191
897	0.721096	0.461674	1.56191
898	0.657484	0.441341	1.48974
899	0.657484	0.441341	1.48974
900	0.657484	0.441341	1.48974
901	0.657484	0.441341	1.48974
902	0.657484	0.441341	1.48974
903	0.720845	0.461036	1.56353
904	0.657484	0.441341	1.48974
905	0.721096	0.461674	1.56191
906	0.657484	0.441341	1.48974
907	0.718872	0.461036	1.55925
908	0.657484	0.441341	1.48974
909	0.718872	0.461036	1.55925
910	0.718872	0.461036	1.55925
911	0.724044	0.461928	1.56744
912	0.657484	0.441341	1.48974
913	0.657484	0.441341	1.48974
914	0.718872	0.461036	1.55925
915	0.718872	0.461036	1.55925
916	0.657484	0.441341	1.48974
917	0.657484	0.441341	1.48974
918	0.723083	0.461674	1.56622
919	0.718872	0.461036	1.55925
920	0.657484	0.441341	1.48974
921	0.721096	0.461674	1.56191
922	0.657484	0.441341	1.48974
923	0.721096	0.461674	1.56191
924	0.657484	0.441341	1.48974
925	0.657484	0.441341	1.48974
926	0.657484	0.441341	1.48974
927	0.718872	0.461036	1.55925
928	0.718872	0.461036	1.55925
929	0.657484	0.441341	1.48974
930	0.721096	0.461674	1.56191
931	0.720845	0.461036	1.56353
932	0.657484	0.441341	1.48974
933	0.657484	0.441341	1.48974
934	0.718872	0.461036	1.55925
935	0.657484	0.441341	1.48974
936	0.657484	0.441341	1.48974
937	0.657484	0.441341	1.48974
938	0.718872	0.461036	1.55925
939	0.657484	0.441341	1.48974
940	0.718872	0.461036	1.55925
941	0.657484	0.441341	1.48974
942	0.657484	0.441341	1.48974
943	0.657484	0.441341	1.48974
944	0.724059	0.461928	1.56747
945	0.718872	0.461036	1.55925
946	0.720845	0.461036	1.56353
947	0.720845	0.461036	1.56353
948	0.657484	0.441341	1.48974
949	0.657484	0.441341	1.48974
950	0.657484	0.441341	1.48974
951	0.657484	0.441341	1.48974
952	0.657484	0.441341	1.48974
953	0.721096	0.461674	1.56191
954	0.657484	0.441341	1.48974
955	0.657484	0.441341	1.48974
956	0.657484	0.441341	1.48974
957	0.721096	0.461674	1.56191
958	0.718872	0.461036	1.55925
959	0.721096	0.461674	1.56191
960	0.721096	0.461674	1.56191
961	0.721096	0.461674	1.56191
962	0.657484	0.441341	1.48974
963	0.718872	0.461036	1.55925
964	0.657484	0.441341	1.48974
965	0.657484	0.441341	1.48974
966	0.657484	0.441341	1.48974
967	0.657484	0.441341	1.48974
968	0.718872	0.461036	1.55925
969	0.718872	0.461036	1.55925
970	0.657484	0.441341	1.48974
971	0.657484	0.441341	1.48974
972	0.657484	0.441341	1.48974
973	0.657484	0.441341	1.48974
974	0.657484	0.441341	1.48974
975	0.718872	0.461036	1.55925
976	0.721096	0.461674	1.56191
977	0.657484	0.441341	1.48974
978	0.723083	0.461674	1.56622
979	0.718872	0.461036	1.55925
980	0.657484	0.441341	1.48974
981	0.657484	0.441341	1.48974
982	0.721096	0.461674	1.56191
983	0.657484	0.441341	1.48974
984	0.721096	0.461674	1.56191
985	0.657484	0.441341	1.48974
986	0.718872	0.461036	1.55925
987	0.657484	0.441341	1.48974
988	0.657484	0.441341	1.48974
989	0.718872	0.461036	1.55925
990	0.718872	0.461036	1.55925
991	0.657484	0.441341	1.48974
992	0.657484	0.441341	1.48974
993	0.657484	0.441341	1.48974
994	0.657484	0.441341	1.48974
995	0.657484	0.441341	1.48974
996	0.657484	0.441341	1.48974
997	0.720845	0.461036	1.56353
998	0.657484	0.441341	1.48974
999	0.657484	0.441341	1.48974
1000	0.720845	0.461036	1.56353
	0.680567	0.44866	1.51614

## Sheet: RCP_4.5_AUCratio
Iteration	AUC_partial	AUC_prandom	AUC_ratio
1	0.85911	0.490228	1.75247
2	0.823803	0.484477	1.7004
3	0.864355	0.490817	1.76105
4	0.823803	0.484477	1.7004
5	0.823803	0.484477	1.7004
6	0.823803	0.484477	1.7004
7	0.823803	0.484477	1.7004
8	0.823803	0.484477	1.7004
9	0.823803	0.484477	1.7004
10	0.823803	0.484477	1.7004
11	0.823803	0.484477	1.7004
12	0.85911	0.490228	1.75247
13	0.823803	0.484477	1.7004
14	0.823803	0.484477	1.7004
15	0.823803	0.484477	1.7004
16	0.823803	0.484477	1.7004
17	0.85911	0.490228	1.75247
18	0.85911	0.490228	1.75247
19	0.823803	0.484477	1.7004
20	0.823803	0.484477	1.7004
21	0.823803	0.484477	1.7004
22	0.823803	0.484477	1.7004
23	0.823803	0.484477	1.7004
24	0.823803	0.484477	1.7004
25	0.864355	0.490817	1.76105
26	0.85911	0.490228	1.75247
27	0.823803	0.484477	1.7004
28	0.8602	0.490228	1.75469
29	0.823803	0.484477	1.7004
30	0.823803	0.484477	1.7004
31	0.823803	0.484477	1.7004
32	0.823803	0.484477	1.7004
33	0.85911	0.490228	1.75247
34	0.85911	0.490228	1.75247
35	0.823803	0.484477	1.7004
36	0.85911	0.490228	1.75247
37	0.823803	0.484477	1.7004
38	0.823803	0.484477	1.7004
39	0.823803	0.484477	1.7004
40	0.823803	0.484477	1.7004
41	0.864355	0.490817	1.76105
42	0.823803	0.484477	1.7004
43	0.823803	0.484477	1.7004
44	0.823803	0.484477	1.7004
45	0.823803	0.484477	1.7004
46	0.823803	0.484477	1.7004
47	0.823803	0.484477	1.7004
48	0.823803	0.484477	1.7004
49	0.823803	0.484477	1.7004
50	0.823803	0.484477	1.7004
51	0.823803	0.484477	1.7004
52	0.823803	0.484477	1.7004
53	0.823803	0.484477	1.7004
54	0.86326	0.490817	1.75882
55	0.823803	0.484477	1.7004
56	0.85911	0.490228	1.75247
57	0.823803	0.484477	1.7004
58	0.823803	0.484477	1.7004
59	0.823803	0.484477	1.7004
60	0.823803	0.484477	1.7004
61	0.85911	0.490228	1.75247
62	0.823803	0.484477	1.7004
63	0.86326	0.490817	1.75882
64	0.86326	0.490817	1.75882
65	0.823803	0.484477	1.7004
66	0.85911	0.490228	1.75247
67	0.823803	0.484477	1.7004
68	0.85911	0.490228	1.75247
69	0.85911	0.490228	1.75247
70	0.86326	0.490817	1.75882
71	0.823803	0.484477	1.7004
72	0.823803	0.484477	1.7004
73	0.823803	0.484477	1.7004
74	0.823803	0.484477	1.7004
75	0.85911	0.490228	1.75247
76	0.823803	0.484477	1.7004
77	0.823803	0.484477	1.7004
78	0.86448	0.490817	1.76131
79	0.823803	0.484477	1.7004
80	0.823803	0.484477	1.7004
81	0.823803	0.484477	1.7004
82	0.823803	0.484477	1.7004
83	0.8602	0.490228	1.75469
84	0.867918	0.491457	1.76601
85	0.823803	0.484477	1.7004
86	0.867918	0.491457	1.76601
87	0.823803	0.484477	1.7004
88	0.823803	0.484477	1.7004
89	0.823803	0.484477	1.7004
90	0.85911	0.490228	1.75247
91	0.823803	0.484477	1.7004
92	0.86326	0.490817	1.75882
93	0.823803	0.484477	1.7004
94	0.867918	0.491457	1.76601
95	0.823803	0.484477	1.7004
96	0.85911	0.490228	1.75247
97	0.86326	0.490817	1.75882
98	0.823803	0.484477	1.7004
99	0.823803	0.484477	1.7004
100	0.86326	0.490817	1.75882
101	0.8602	0.490228	1.75469
102	0.823803	0.484477	1.7004
103	0.823803	0.484477	1.7004
104	0.86326	0.490817	1.75882
105	0.85911	0.490228	1.75247
106	0.823803	0.484477	1.7004
107	0.823803	0.484477	1.7004
108	0.85911	0.490228	1.75247
109	0.85911	0.490228	1.75247
110	0.823803	0.484477	1.7004
111	0.823803	0.484477	1.7004
112	0.864355	0.490817	1.76105
113	0.8602	0.490228	1.75469
114	0.823803	0.484477	1.7004
115	0.823803	0.484477	1.7004
116	0.823803	0.484477	1.7004
117	0.823803	0.484477	1.7004
118	0.823803	0.484477	1.7004
119	0.823803	0.484477	1.7004
120	0.823803	0.484477	1.7004
121	0.823803	0.484477	1.7004
122	0.85911	0.490228	1.75247
123	0.823803	0.484477	1.7004
124	0.823803	0.484477	1.7004
125	0.823803	0.484477	1.7004
126	0.823803	0.484477	1.7004
127	0.823803	0.484477	1.7004
128	0.823803	0.484477	1.7004
129	0.823803	0.484477	1.7004
130	0.823803	0.484477	1.7004
131	0.823803	0.484477	1.7004
132	0.823803	0.484477	1.7004
133	0.823803	0.484477	1.7004
134	0.823803	0.484477	1.7004
135	0.85911	0.490228	1.75247
136	0.823803	0.484477	1.7004
137	0.864355	0.490817	1.76105
138	0.823803	0.484477	1.7004
139	0.86326	0.490817	1.75882
140	0.86326	0.490817	1.75882
141	0.823803	0.484477	1.7004
142	0.8602	0.490228	1.75469
143	0.823803	0.484477	1.7004
144	0.823803	0.484477	1.7004
145	0.823803	0.484477	1.7004
146	0.85911	0.490228	1.75247
147	0.823803	0.484477	1.7004
148	0.8602	0.490228	1.75469
149	0.823803	0.484477	1.7004
150	0.86448	0.490817	1.76131
151	0.85911	0.490228	1.75247
152	0.85911	0.490228	1.75247
153	0.86326	0.490817	1.75882
154	0.869013	0.491457	1.76824
155	0.823803	0.484477	1.7004
156	0.823803	0.484477	1.7004
157	0.867918	0.491457	1.76601
158	0.823803	0.484477	1.7004
159	0.823803	0.484477	1.7004
160	0.86326	0.490817	1.75882
161	0.823803	0.484477	1.7004
162	0.823803	0.484477	1.7004
163	0.823803	0.484477	1.7004
164	0.823803	0.484477	1.7004
165	0.823803	0.484477	1.7004
166	0.823803	0.484477	1.7004
167	0.869145	0.491457	1.76851
168	0.823803	0.484477	1.7004
169	0.823803	0.484477	1.7004
170	0.823803	0.484477	1.7004
171	0.85911	0.490228	1.75247
172	0.823803	0.484477	1.7004
173	0.85911	0.490228	1.75247
174	0.823803	0.484477	1.7004
175	0.823803	0.484477	1.7004
176	0.823803	0.484477	1.7004
177	0.823803	0.484477	1.7004
178	0.85911	0.490228	1.75247
179	0.85911	0.490228	1.75247
180	0.823803	0.484477	1.7004
181	0.823803	0.484477	1.7004
182	0.823803	0.484477	1.7004
183	0.823803	0.484477	1.7004
184	0.8602	0.490228	1.75469
185	0.823803	0.484477	1.7004
186	0.823803	0.484477	1.7004
187	0.85911	0.490228	1.75247
188	0.823803	0.484477	1.7004
189	0.823803	0.484477	1.7004
190	0.823803	0.484477	1.7004
191	0.823803	0.484477	1.7004
192	0.823803	0.484477	1.7004
193	0.867918	0.491457	1.76601
194	0.864355	0.490817	1.76105
195	0.823803	0.484477	1.7004
196	0.823803	0.484477	1.7004
197	0.823803	0.484477	1.7004
198	0.823803	0.484477	1.7004
199	0.823803	0.484477	1.7004
200	0.823803	0.484477	1.7004
201	0.823803	0.484477	1.7004
202	0.823803	0.484477	1.7004
203	0.823803	0.484477	1.7004
204	0.869284	0.491457	1.76879
205	0.86448	0.490817	1.76131
206	0.823803	0.484477	1.7004
207	0.823803	0.484477	1.7004
208	0.823803	0.484477	1.7004
209	0.869145	0.491457	1.76851
210	0.823803	0.484477	1.7004
211	0.823803	0.484477	1.7004
212	0.85911	0.490228	1.75247
213	0.823803	0.484477	1.7004
214	0.823803	0.484477	1.7004
215	0.8602	0.490228	1.75469
216	0.823803	0.484477	1.7004
217	0.85911	0.490228	1.75247
218	0.823803	0.484477	1.7004
219	0.8602	0.490228	1.75469
220	0.85911	0.490228	1.75247
221	0.823803	0.484477	1.7004
222	0.823803	0.484477	1.7004
223	0.823803	0.484477	1.7004
224	0.823803	0.484477	1.7004
225	0.867918	0.491457	1.76601
226	0.85911	0.490228	1.75247
227	0.823803	0.484477	1.7004
228	0.823803	0.484477	1.7004
229	0.823803	0.484477	1.7004
230	0.867918	0.491457	1.76601
231	0.823803	0.484477	1.7004
232	0.85911	0.490228	1.75247
233	0.823803	0.484477	1.7004
234	0.823803	0.484477	1.7004
235	0.823803	0.484477	1.7004
236	0.85911	0.490228	1.75247
237	0.823803	0.484477	1.7004
238	0.8602	0.490228	1.75469
239	0.823803	0.484477	1.7004
240	0.823803	0.484477	1.7004
241	0.823803	0.484477	1.7004
242	0.823803	0.484477	1.7004
243	0.8602	0.490228	1.75469
244	0.823803	0.484477	1.7004
245	0.823803	0.484477	1.7004
246	0.823803	0.484477	1.7004
247	0.823803	0.484477	1.7004
248	0.823803	0.484477	1.7004
249	0.8602	0.490228	1.75469
250	0.86326	0.490817	1.75882
251	0.823803	0.484477	1.7004
252	0.823803	0.484477	1.7004
253	0.823803	0.484477	1.7004
254	0.823803	0.484477	1.7004
255	0.823803	0.484477	1.7004
256	0.86326	0.490817	1.75882
257	0.823803	0.484477	1.7004
258	0.823803	0.484477	1.7004
259	0.823803	0.484477	1.7004
260	0.85911	0.490228	1.75247
261	0.85911	0.490228	1.75247
262	0.823803	0.484477	1.7004
263	0.864355	0.490817	1.76105
264	0.823803	0.484477	1.7004
265	0.823803	0.484477	1.7004
266	0.823803	0.484477	1.7004
267	0.823803	0.484477	1.7004
268	0.823803	0.484477	1.7004
269	0.823803	0.484477	1.7004
270	0.823803	0.484477	1.7004
271	0.823803	0.484477	1.7004
272	0.86326	0.490817	1.75882
273	0.823803	0.484477	1.7004
274	0.85911	0.490228	1.75247
275	0.869013	0.491457	1.76824
276	0.823803	0.484477	1.7004
277	0.85911	0.490228	1.75247
278	0.823803	0.484477	1.7004
279	0.85911	0.490228	1.75247
280	0.823803	0.484477	1.7004
281	0.823803	0.484477	1.7004
282	0.823803	0.484477	1.7004
283	0.823803	0.484477	1.7004
284	0.823803	0.484477	1.7004
285	0.823803	0.484477	1.7004
286	0.823803	0.484477	1.7004
287	0.823803	0.484477	1.7004
288	0.85911	0.490228	1.75247
289	0.85911	0.490228	1.75247
290	0.85911	0.490228	1.75247
291	0.823803	0.484477	1.7004
292	0.823803	0.484477	1.7004
293	0.823803	0.484477	1.7004
294	0.85911	0.490228	1.75247
295	0.864355	0.490817	1.76105
296	0.823803	0.484477	1.7004
297	0.823803	0.484477	1.7004
298	0.86448	0.490817	1.76131
299	0.823803	0.484477	1.7004
300	0.864355	0.490817	1.76105
301	0.867918	0.491457	1.76601
302	0.85911	0.490228	1.75247
303	0.823803	0.484477	1.7004
304	0.823803	0.484477	1.7004
305	0.823803	0.484477	1.7004
306	0.85911	0.490228	1.75247
307	0.823803	0.484477	1.7004
308	0.823803	0.484477	1.7004
309	0.85911	0.490228	1.75247
310	0.85911	0.490228	1.75247
311	0.86326	0.490817	1.75882
312	0.86326	0.490817	1.75882
313	0.8602	0.490228	1.75469
314	0.85911	0.490228	1.75247
315	0.823803	0.484477	1.7004
316	0.864355	0.490817	1.76105
317	0.823803	0.484477	1.7004
318	0.869284	0.491457	1.76879
319	0.85911	0.490228	1.75247
320	0.86326	0.490817	1.75882
321	0.823803	0.484477	1.7004
322	0.86326	0.490817	1.75882
323	0.85911	0.490228	1.75247
324	0.85911	0.490228	1.75247
325	0.869013	0.491457	1.76824
326	0.823803	0.484477	1.7004
327	0.823803	0.484477	1.7004
328	0.8602	0.490228	1.75469
329	0.823803	0.484477	1.7004
330	0.823803	0.484477	1.7004
331	0.823803	0.484477	1.7004
332	0.823803	0.484477	1.7004
333	0.823803	0.484477	1.7004
334	0.85911	0.490228	1.75247
335	0.823803	0.484477	1.7004
336	0.869013	0.491457	1.76824
337	0.85911	0.490228	1.75247
338	0.823803	0.484477	1.7004
339	0.823803	0.484477	1.7004
340	0.823803	0.484477	1.7004
341	0.85911	0.490228	1.75247
342	0.85911	0.490228	1.75247
343	0.823803	0.484477	1.7004
344	0.823803	0.484477	1.7004
345	0.823803	0.484477	1.7004
346	0.823803	0.484477	1.7004
347	0.85911	0.490228	1.75247
348	0.823803	0.484477	1.7004
349	0.823803	0.484477	1.7004
350	0.823803	0.484477	1.7004
351	0.823803	0.484477	1.7004
352	0.823803	0.484477	1.7004
353	0.85911	0.490228	1.75247
354	0.85911	0.490228	1.75247
355	0.823803	0.484477	1.7004
356	0.85911	0.490228	1.75247
357	0.823803	0.484477	1.7004
358	0.823803	0.484477	1.7004
359	0.823803	0.484477	1.7004
360	0.864355	0.490817	1.76105
361	0.823803	0.484477	1.7004
362	0.85911	0.490228	1.75247
363	0.823803	0.484477	1.7004
364	0.86326	0.490817	1.75882
365	0.864355	0.490817	1.76105
366	0.8602	0.490228	1.75469
367	0.86326	0.490817	1.75882
368	0.823803	0.484477	1.7004
369	0.823803	0.484477	1.7004
370	0.86448	0.490817	1.76131
371	0.823803	0.484477	1.7004
372	0.823803	0.484477	1.7004
373	0.869013	0.491457	1.76824
374	0.8602	0.490228	1.75469
375	0.864355	0.490817	1.76105
376	0.823803	0.484477	1.7004
377	0.823803	0.484477	1.7004
378	0.85911	0.490228	1.75247
379	0.85911	0.490228	1.75247
380	0.823803	0.484477	1.7004
381	0.823803	0.484477	1.7004
382	0.823803	0.484477	1.7004
383	0.8602	0.490228	1.75469
384	0.823803	0.484477	1.7004
385	0.867918	0.491457	1.76601
386	0.823803	0.484477	1.7004
387	0.823803	0.484477	1.7004
388	0.823803	0.484477	1.7004
389	0.85911	0.490228	1.75247
390	0.823803	0.484477	1.7004
391	0.823803	0.484477	1.7004
392	0.86326	0.490817	1.75882
393	0.8602	0.490228	1.75469
394	0.823803	0.484477	1.7004
395	0.86326	0.490817	1.75882
396	0.823803	0.484477	1.7004
397	0.823803	0.484477	1.7004
398	0.823803	0.484477	1.7004
399	0.823803	0.484477	1.7004
400	0.823803	0.484477	1.7004
401	0.869284	0.491457	1.76879
402	0.823803	0.484477	1.7004
403	0.85911	0.490228	1.75247
404	0.85911	0.490228	1.75247
405	0.823803	0.484477	1.7004
406	0.823803	0.484477	1.7004
407	0.823803	0.484477	1.7004
408	0.823803	0.484477	1.7004
409	0.823803	0.484477	1.7004
410	0.823803	0.484477	1.7004
411	0.823803	0.484477	1.7004
412	0.823803	0.484477	1.7004
413	0.869013	0.491457	1.76824
414	0.8602	0.490228	1.75469
415	0.823803	0.484477	1.7004
416	0.823803	0.484477	1.7004
417	0.823803	0.484477	1.7004
418	0.823803	0.484477	1.7004
419	0.823803	0.484477	1.7004
420	0.823803	0.484477	1.7004
421	0.823803	0.484477	1.7004
422	0.823803	0.484477	1.7004
423	0.85911	0.490228	1.75247
424	0.85911	0.490228	1.75247
425	0.823803	0.484477	1.7004
426	0.85911	0.490228	1.75247
427	0.823803	0.484477	1.7004
428	0.85911	0.490228	1.75247
429	0.823803	0.484477	1.7004
430	0.823803	0.484477	1.7004
431	0.85911	0.490228	1.75247
432	0.823803	0.484477	1.7004
433	0.867918	0.491457	1.76601
434	0.823803	0.484477	1.7004
435	0.869013	0.491457	1.76824
436	0.85911	0.490228	1.75247
437	0.85911	0.490228	1.75247
438	0.823803	0.484477	1.7004
439	0.86326	0.490817	1.75882
440	0.823803	0.484477	1.7004
441	0.8602	0.490228	1.75469
442	0.823803	0.484477	1.7004
443	0.869013	0.491457	1.76824
444	0.85911	0.490228	1.75247
445	0.85911	0.490228	1.75247
446	0.85911	0.490228	1.75247
447	0.823803	0.484477	1.7004
448	0.823803	0.484477	1.7004
449	0.869145	0.491457	1.76851
450	0.823803	0.484477	1.7004
451	0.85911	0.490228	1.75247
452	0.869145	0.491457	1.76851
453	0.823803	0.484477	1.7004
454	0.823803	0.484477	1.7004
455	0.823803	0.484477	1.7004
456	0.85911	0.490228	1.75247
457	0.869284	0.491457	1.76879
458	0.86448	0.490817	1.76131
459	0.823803	0.484477	1.7004
460	0.86326	0.490817	1.75882
461	0.823803	0.484477	1.7004
462	0.823803	0.484477	1.7004
463	0.823803	0.484477	1.7004
464	0.867918	0.491457	1.76601
465	0.823803	0.484477	1.7004
466	0.823803	0.484477	1.7004
467	0.823803	0.484477	1.7004
468	0.823803	0.484477	1.7004
469	0.823803	0.484477	1.7004
470	0.823803	0.484477	1.7004
471	0.86448	0.490817	1.76131
472	0.823803	0.484477	1.7004
473	0.823803	0.484477	1.7004
474	0.864355	0.490817	1.76105
475	0.823803	0.484477	1.7004
476	0.869145	0.491457	1.76851
477	0.823803	0.484477	1.7004
478	0.823803	0.484477	1.7004
479	0.823803	0.484477	1.7004
480	0.823803	0.484477	1.7004
481	0.85911	0.490228	1.75247
482	0.86448	0.490817	1.76131
483	0.86326	0.490817	1.75882
484	0.823803	0.484477	1.7004
485	0.823803	0.484477	1.7004
486	0.823803	0.484477	1.7004
487	0.86326	0.490817	1.75882
488	0.86326	0.490817	1.75882
489	0.823803	0.484477	1.7004
490	0.85911	0.490228	1.75247
491	0.823803	0.484477	1.7004
492	0.823803	0.484477	1.7004
493	0.823803	0.484477	1.7004
494	0.86448	0.490817	1.76131
495	0.823803	0.484477	1.7004
496	0.86326	0.490817	1.75882
497	0.823803	0.484477	1.7004
498	0.86326	0.490817	1.75882
499	0.823803	0.484477	1.7004
500	0.823803	0.484477	1.7004
501	0.823803	0.484477	1.7004
502	0.823803	0.484477	1.7004
503	0.823803	0.484477	1.7004
504	0.823803	0.484477	1.7004
505	0.823803	0.484477	1.7004
506	0.85911	0.490228	1.75247
507	0.878877	0.49287	1.78318
508	0.8602	0.490228	1.75469
509	0.823803	0.484477	1.7004
510	0.823803	0.484477	1.7004
511	0.823803	0.484477	1.7004
512	0.86326	0.490817	1.75882
513	0.823803	0.484477	1.7004
514	0.823803	0.484477	1.7004
515	0.823803	0.484477	1.7004
516	0.85911	0.490228	1.75247
517	0.823803	0.484477	1.7004
518	0.823803	0.484477	1.7004
519	0.86326	0.490817	1.75882
520	0.823803	0.484477	1.7004
521	0.823803	0.484477	1.7004
522	0.823803	0.484477	1.7004
523	0.823803	0.484477	1.7004
524	0.823803	0.484477	1.7004
525	0.867918	0.491457	1.76601
526	0.85911	0.490228	1.75247
527	0.85911	0.490228	1.75247
528	0.823803	0.484477	1.7004
529	0.823803	0.484477	1.7004
530	0.823803	0.484477	1.7004
531	0.823803	0.484477	1.7004
532	0.85911	0.490228	1.75247
533	0.86326	0.490817	1.75882
534	0.823803	0.484477	1.7004
535	0.869284	0.491457	1.76879
536	0.86326	0.490817	1.75882
537	0.823803	0.484477	1.7004
538	0.823803	0.484477	1.7004
539	0.85911	0.490228	1.75247
540	0.85911	0.490228	1.75247
541	0.823803	0.484477	1.7004
542	0.85911	0.490228	1.75247
543	0.823803	0.484477	1.7004
544	0.823803	0.484477	1.7004
545	0.823803	0.484477	1.7004
546	0.823803	0.484477	1.7004
547	0.823803	0.484477	1.7004
548	0.823803	0.484477	1.7004
549	0.86326	0.490817	1.75882
550	0.85911	0.490228	1.75247
551	0.823803	0.484477	1.7004
552	0.85911	0.490228	1.75247
553	0.823803	0.484477	1.7004
554	0.823803	0.484477	1.7004
555	0.823803	0.484477	1.7004
556	0.823803	0.484477	1.7004
557	0.823803	0.484477	1.7004
558	0.823803	0.484477	1.7004
559	0.85911	0.490228	1.75247
560	0.85911	0.490228	1.75247
561	0.823803	0.484477	1.7004
562	0.85911	0.490228	1.75247
563	0.823803	0.484477	1.7004
564	0.823803	0.484477	1.7004
565	0.823803	0.484477	1.7004
566	0.823803	0.484477	1.7004
567	0.85911	0.490228	1.75247
568	0.823803	0.484477	1.7004
569	0.823803	0.484477	1.7004
570	0.867918	0.491457	1.76601
571	0.823803	0.484477	1.7004
572	0.869284	0.491457	1.76879
573	0.823803	0.484477	1.7004
574	0.85911	0.490228	1.75247
575	0.823803	0.484477	1.7004
576	0.823803	0.484477	1.7004
577	0.823803	0.484477	1.7004
578	0.864355	0.490817	1.76105
579	0.823803	0.484477	1.7004
580	0.8602	0.490228	1.75469
581	0.85911	0.490228	1.75247
582	0.823803	0.484477	1.7004
583	0.823803	0.484477	1.7004
584	0.823803	0.484477	1.7004
585	0.85911	0.490228	1.75247
586	0.86326	0.490817	1.75882
587	0.823803	0.484477	1.7004
588	0.823803	0.484477	1.7004
589	0.823803	0.484477	1.7004
590	0.823803	0.484477	1.7004
591	0.823803	0.484477	1.7004
592	0.823803	0.484477	1.7004
593	0.823803	0.484477	1.7004
594	0.823803	0.484477	1.7004
595	0.823803	0.484477	1.7004
596	0.85911	0.490228	1.75247
597	0.869145	0.491457	1.76851
598	0.85911	0.490228	1.75247
599	0.823803	0.484477	1.7004
600	0.823803	0.484477	1.7004
601	0.823803	0.484477	1.7004
602	0.85911	0.490228	1.75247
603	0.823803	0.484477	1.7004
604	0.8602	0.490228	1.75469
605	0.869284	0.491457	1.76879
606	0.869145	0.491457	1.76851
607	0.823803	0.484477	1.7004
608	0.823803	0.484477	1.7004
609	0.823803	0.484477	1.7004
610	0.823803	0.484477	1.7004
611	0.85911	0.490228	1.75247
612	0.823803	0.484477	1.7004
613	0.85911	0.490228	1.75247
614	0.8602	0.490228	1.75469
615	0.85911	0.490228	1.75247
616	0.85911	0.490228	1.75247
617	0.823803	0.484477	1.7004
618	0.823803	0.484477	1.7004
619	0.85911	0.490228	1.75247
620	0.823803	0.484477	1.7004
621	0.823803	0.484477	1.7004
622	0.823803	0.484477	1.7004
623	0.823803	0.484477	1.7004
624	0.86326	0.490817	1.75882
625	0.823803	0.484477	1.7004
626	0.823803	0.484477	1.7004
627	0.823803	0.484477	1.7004
628	0.823803	0.484477	1.7004
629	0.823803	0.484477	1.7004
630	0.86326	0.490817	1.75882
631	0.823803	0.484477	1.7004
632	0.8602	0.490228	1.75469
633	0.823803	0.484477	1.7004
634	0.867918	0.491457	1.76601
635	0.869284	0.491457	1.76879
636	0.823803	0.484477	1.7004
637	0.86326	0.490817	1.75882
638	0.823803	0.484477	1.7004
639	0.85911	0.490228	1.75247
640	0.823803	0.484477	1.7004
641	0.869284	0.491457	1.76879
642	0.85911	0.490228	1.75247
643	0.823803	0.484477	1.7004
644	0.867918	0.491457	1.76601
645	0.86448	0.490817	1.76131
646	0.823803	0.484477	1.7004
647	0.867918	0.491457	1.76601
648	0.823803	0.484477	1.7004
649	0.85911	0.490228	1.75247
650	0.823803	0.484477	1.7004
651	0.823803	0.484477	1.7004
652	0.823803	0.484477	1.7004
653	0.85911	0.490228	1.75247
654	0.823803	0.484477	1.7004
655	0.823803	0.484477	1.7004
656	0.823803	0.484477	1.7004
657	0.823803	0.484477	1.7004
658	0.823803	0.484477	1.7004
659	0.86326	0.490817	1.75882
660	0.823803	0.484477	1.7004
661	0.823803	0.484477	1.7004
662	0.823803	0.484477	1.7004
663	0.823803	0.484477	1.7004
664	0.823803	0.484477	1.7004
665	0.8602	0.490228	1.75469
666	0.85911	0.490228	1.75247
667	0.823803	0.484477	1.7004
668	0.823803	0.484477	1.7004
669	0.823803	0.484477	1.7004
670	0.823803	0.484477	1.7004
671	0.823803	0.484477	1.7004
672	0.823803	0.484477	1.7004
673	0.823803	0.484477	1.7004
674	0.823803	0.484477	1.7004
675	0.823803	0.484477	1.7004
676	0.823803	0.484477	1.7004
677	0.85911	0.490228	1.75247
678	0.823803	0.484477	1.7004
679	0.867918	0.491457	1.76601
680	0.823803	0.484477	1.7004
681	0.823803	0.484477	1.7004
682	0.85911	0.490228	1.75247
683	0.823803	0.484477	1.7004
684	0.8602	0.490228	1.75469
685	0.823803	0.484477	1.7004
686	0.85911	0.490228	1.75247
687	0.823803	0.484477	1.7004
688	0.85911	0.490228	1.75247
689	0.823803	0.484477	1.7004
690	0.85911	0.490228	1.75247
691	0.823803	0.484477	1.7004
692	0.869145	0.491457	1.76851
693	0.823803	0.484477	1.7004
694	0.823803	0.484477	1.7004
695	0.864355	0.490817	1.76105
696	0.85911	0.490228	1.75247
697	0.823803	0.484477	1.7004
698	0.823803	0.484477	1.7004
699	0.823803	0.484477	1.7004
700	0.85911	0.490228	1.75247
701	0.823803	0.484477	1.7004
702	0.823803	0.484477	1.7004
703	0.823803	0.484477	1.7004
704	0.823803	0.484477	1.7004
705	0.85911	0.490228	1.75247
706	0.823803	0.484477	1.7004
707	0.823803	0.484477	1.7004
708	0.823803	0.484477	1.7004
709	0.823803	0.484477	1.7004
710	0.878877	0.49287	1.78318
711	0.823803	0.484477	1.7004
712	0.823803	0.484477	1.7004
713	0.823803	0.484477	1.7004
714	0.823803	0.484477	1.7004
715	0.85911	0.490228	1.75247
716	0.85911	0.490228	1.75247
717	0.823803	0.484477	1.7004
718	0.823803	0.484477	1.7004
719	0.823803	0.484477	1.7004
720	0.823803	0.484477	1.7004
721	0.823803	0.484477	1.7004
722	0.85911	0.490228	1.75247
723	0.8602	0.490228	1.75469
724	0.823803	0.484477	1.7004
725	0.823803	0.484477	1.7004
726	0.8602	0.490228	1.75469
727	0.823803	0.484477	1.7004
728	0.823803	0.484477	1.7004
729	0.867918	0.491457	1.76601
730	0.823803	0.484477	1.7004
731	0.823803	0.484477	1.7004
732	0.823803	0.484477	1.7004
733	0.823803	0.484477	1.7004
734	0.864355	0.490817	1.76105
735	0.869284	0.491457	1.76879
736	0.85911	0.490228	1.75247
737	0.85911	0.490228	1.75247
738	0.85911	0.490228	1.75247
739	0.85911	0.490228	1.75247
740	0.823803	0.484477	1.7004
741	0.823803	0.484477	1.7004
742	0.823803	0.484477	1.7004
743	0.867918	0.491457	1.76601
744	0.85911	0.490228	1.75247
745	0.823803	0.484477	1.7004
746	0.823803	0.484477	1.7004
747	0.823803	0.484477	1.7004
748	0.86326	0.490817	1.75882
749	0.823803	0.484477	1.7004
750	0.823803	0.484477	1.7004
751	0.823803	0.484477	1.7004
752	0.823803	0.484477	1.7004
753	0.823803	0.484477	1.7004
754	0.823803	0.484477	1.7004
755	0.823803	0.484477	1.7004
756	0.823803	0.484477	1.7004
757	0.823803	0.484477	1.7004
758	0.823803	0.484477	1.7004
759	0.823803	0.484477	1.7004
760	0.85911	0.490228	1.75247
761	0.823803	0.484477	1.7004
762	0.823803	0.484477	1.7004
763	0.823803	0.484477	1.7004
764	0.823803	0.484477	1.7004
765	0.823803	0.484477	1.7004
766	0.86326	0.490817	1.75882
767	0.823803	0.484477	1.7004
768	0.823803	0.484477	1.7004
769	0.823803	0.484477	1.7004
770	0.823803	0.484477	1.7004
771	0.823803	0.484477	1.7004
772	0.823803	0.484477	1.7004
773	0.823803	0.484477	1.7004
774	0.8602	0.490228	1.75469
775	0.869013	0.491457	1.76824
776	0.823803	0.484477	1.7004
777	0.823803	0.484477	1.7004
778	0.85911	0.490228	1.75247
779	0.823803	0.484477	1.7004
780	0.869013	0.491457	1.76824
781	0.85911	0.490228	1.75247
782	0.823803	0.484477	1.7004
783	0.823803	0.484477	1.7004
784	0.823803	0.484477	1.7004
785	0.823803	0.484477	1.7004
786	0.864355	0.490817	1.76105
787	0.823803	0.484477	1.7004
788	0.823803	0.484477	1.7004
789	0.823803	0.484477	1.7004
790	0.823803	0.484477	1.7004
791	0.823803	0.484477	1.7004
792	0.85911	0.490228	1.75247
793	0.869145	0.491457	1.76851
794	0.823803	0.484477	1.7004
795	0.823803	0.484477	1.7004
796	0.823803	0.484477	1.7004
797	0.823803	0.484477	1.7004
798	0.823803	0.484477	1.7004
799	0.85911	0.490228	1.75247
800	0.85911	0.490228	1.75247
801	0.8602	0.490228	1.75469
802	0.823803	0.484477	1.7004
803	0.823803	0.484477	1.7004
804	0.823803	0.484477	1.7004
805	0.823803	0.484477	1.7004
806	0.823803	0.484477	1.7004
807	0.823803	0.484477	1.7004
808	0.823803	0.484477	1.7004
809	0.823803	0.484477	1.7004
810	0.823803	0.484477	1.7004
811	0.85911	0.490228	1.75247
812	0.85911	0.490228	1.75247
813	0.85911	0.490228	1.75247
814	0.823803	0.484477	1.7004
815	0.823803	0.484477	1.7004
816	0.823803	0.484477	1.7004
817	0.823803	0.484477	1.7004
818	0.823803	0.484477	1.7004
819	0.823803	0.484477	1.7004
820	0.823803	0.484477	1.7004
821	0.823803	0.484477	1.7004
822	0.8602	0.490228	1.75469
823	0.85911	0.490228	1.75247
824	0.823803	0.484477	1.7004
825	0.85911	0.490228	1.75247
826	0.86326	0.490817	1.75882
827	0.823803	0.484477	1.7004
828	0.85911	0.490228	1.75247
829	0.85911	0.490228	1.75247
830	0.823803	0.484477	1.7004
831	0.864355	0.490817	1.76105
832	0.823803	0.484477	1.7004
833	0.823803	0.484477	1.7004
834	0.85911	0.490228	1.75247
835	0.85911	0.490228	1.75247
836	0.823803	0.484477	1.7004
837	0.823803	0.484477	1.7004
838	0.85911	0.490228	1.75247
839	0.85911	0.490228	1.75247
840	0.823803	0.484477	1.7004
841	0.823803	0.484477	1.7004
842	0.823803	0.484477	1.7004
843	0.823803	0.484477	1.7004
844	0.823803	0.484477	1.7004
845	0.85911	0.490228	1.75247
846	0.823803	0.484477	1.7004
847	0.864355	0.490817	1.76105
848	0.823803	0.484477	1.7004
849	0.869145	0.491457	1.76851
850	0.86326	0.490817	1.75882
851	0.823803	0.484477	1.7004
852	0.823803	0.484477	1.7004
853	0.85911	0.490228	1.75247
854	0.823803	0.484477	1.7004
855	0.869145	0.491457	1.76851
856	0.823803	0.484477	1.7004
857	0.867918	0.491457	1.76601
858	0.823803	0.484477	1.7004
859	0.85911	0.490228	1.75247
860	0.823803	0.484477	1.7004
861	0.823803	0.484477	1.7004
862	0.85911	0.490228	1.75247
863	0.869284	0.491457	1.76879
864	0.85911	0.490228	1.75247
865	0.823803	0.484477	1.7004
866	0.823803	0.484477	1.7004
867	0.86326	0.490817	1.75882
868	0.823803	0.484477	1.7004
869	0.823803	0.484477	1.7004
870	0.864355	0.490817	1.76105
871	0.823803	0.484477	1.7004
872	0.823803	0.484477	1.7004
873	0.867918	0.491457	1.76601
874	0.869145	0.491457	1.76851
875	0.823803	0.484477	1.7004
876	0.823803	0.484477	1.7004
877	0.85911	0.490228	1.75247
878	0.867918	0.491457	1.76601
879	0.823803	0.484477	1.7004
880	0.85911	0.490228	1.75247
881	0.823803	0.484477	1.7004
882	0.86326	0.490817	1.75882
883	0.823803	0.484477	1.7004
884	0.864355	0.490817	1.76105
885	0.823803	0.484477	1.7004
886	0.823803	0.484477	1.7004
887	0.823803	0.484477	1.7004
888	0.869284	0.491457	1.76879
889	0.823803	0.484477	1.7004
890	0.864355	0.490817	1.76105
891	0.823803	0.484477	1.7004
892	0.823803	0.484477	1.7004
893	0.823803	0.484477	1.7004
894	0.823803	0.484477	1.7004
895	0.878877	0.49287	1.78318
896	0.85911	0.490228	1.75247
897	0.85911	0.490228	1.75247
898	0.823803	0.484477	1.7004
899	0.823803	0.484477	1.7004
900	0.85911	0.490228	1.75247
901	0.823803	0.484477	1.7004
902	0.869284	0.491457	1.76879
903	0.823803	0.484477	1.7004
904	0.823803	0.484477	1.7004
905	0.823803	0.484477	1.7004
906	0.823803	0.484477	1.7004
907	0.823803	0.484477	1.7004
908	0.823803	0.484477	1.7004
909	0.86326	0.490817	1.75882
910	0.823803	0.484477	1.7004
911	0.823803	0.484477	1.7004
912	0.823803	0.484477	1.7004
913	0.823803	0.484477	1.7004
914	0.8602	0.490228	1.75469
915	0.823803	0.484477	1.7004
916	0.823803	0.484477	1.7004
917	0.823803	0.484477	1.7004
918	0.823803	0.484477	1.7004
919	0.823803	0.484477	1.7004
920	0.823803	0.484477	1.7004
921	0.867918	0.491457	1.76601
922	0.8602	0.490228	1.75469
923	0.823803	0.484477	1.7004
924	0.85911	0.490228	1.75247
925	0.86326	0.490817	1.75882
926	0.823803	0.484477	1.7004
927	0.823803	0.484477	1.7004
928	0.8602	0.490228	1.75469
929	0.869284	0.491457	1.76879
930	0.823803	0.484477	1.7004
931	0.823803	0.484477	1.7004
932	0.85911	0.490228	1.75247
933	0.823803	0.484477	1.7004
934	0.86448	0.490817	1.76131
935	0.823803	0.484477	1.7004
936	0.823803	0.484477	1.7004
937	0.823803	0.484477	1.7004
938	0.823803	0.484477	1.7004
939	0.869284	0.491457	1.76879
940	0.864355	0.490817	1.76105
941	0.823803	0.484477	1.7004
942	0.86326	0.490817	1.75882
943	0.823803	0.484477	1.7004
944	0.823803	0.484477	1.7004
945	0.823803	0.484477	1.7004
946	0.86326	0.490817	1.75882
947	0.86326	0.490817	1.75882
948	0.823803	0.484477	1.7004
949	0.86326	0.490817	1.75882
950	0.85911	0.490228	1.75247
951	0.823803	0.484477	1.7004
952	0.869013	0.491457	1.76824
953	0.85911	0.490228	1.75247
954	0.823803	0.484477	1.7004
955	0.85911	0.490228	1.75247
956	0.823803	0.484477	1.7004
957	0.823803	0.484477	1.7004
958	0.823803	0.484477	1.7004
959	0.823803	0.484477	1.7004
960	0.867918	0.491457	1.76601
961	0.823803	0.484477	1.7004
962	0.823803	0.484477	1.7004
963	0.823803	0.484477	1.7004
964	0.823803	0.484477	1.7004
965	0.823803	0.484477	1.7004
966	0.823803	0.484477	1.7004
967	0.85911	0.490228	1.75247
968	0.864355	0.490817	1.76105
969	0.8602	0.490228	1.75469
970	0.823803	0.484477	1.7004
971	0.823803	0.484477	1.7004
972	0.864355	0.490817	1.76105
973	0.823803	0.484477	1.7004
974	0.85911	0.490228	1.75247
975	0.864355	0.490817	1.76105
976	0.823803	0.484477	1.7004
977	0.823803	0.484477	1.7004
978	0.867918	0.491457	1.76601
979	0.864355	0.490817	1.76105
980	0.823803	0.484477	1.7004
981	0.823803	0.484477	1.7004
982	0.823803	0.484477	1.7004
983	0.823803	0.484477	1.7004
984	0.8602	0.490228	1.75469
985	0.823803	0.484477	1.7004
986	0.823803	0.484477	1.7004
987	0.867918	0.491457	1.76601
988	0.823803	0.484477	1.7004
989	0.85911	0.490228	1.75247
990	0.864355	0.490817	1.76105
991	0.823803	0.484477	1.7004
992	0.823803	0.484477	1.7004
993	0.86326	0.490817	1.75882
994	0.823803	0.484477	1.7004
995	0.823803	0.484477	1.7004
996	0.823803	0.484477	1.7004
997	0.823803	0.484477	1.7004
998	0.823803	0.484477	1.7004
999	0.823803	0.484477	1.7004
1000	0.823803	0.484477	1.7004
	0.837585	0.486677	1.72086

## Sheet: RCP_8.5_AUCratio
Iteration	AUC_partial	AUC_prandom	AUC_ratio
1	0.622941	0.428913	1.45237
2	0.639292	0.434945	1.46982
3	0.622941	0.428913	1.45237
4	0.622941	0.428913	1.45237
5	0.622941	0.428913	1.45237
6	0.622941	0.428913	1.45237
7	0.622941	0.428913	1.45237
8	0.639044	0.434945	1.46925
9	0.622941	0.428913	1.45237
10	0.622941	0.428913	1.45237
11	0.622941	0.428913	1.45237
12	0.622941	0.428913	1.45237
13	0.622941	0.428913	1.45237
14	0.622941	0.428913	1.45237
15	0.622941	0.428913	1.45237
16	0.622941	0.428913	1.45237
17	0.622941	0.428913	1.45237
18	0.639044	0.434945	1.46925
19	0.622941	0.428913	1.45237
20	0.622941	0.428913	1.45237
21	0.639292	0.434945	1.46982
22	0.639044	0.434945	1.46925
23	0.622941	0.428913	1.45237
24	0.639044	0.434945	1.46925
25	0.622941	0.428913	1.45237
26	0.622941	0.428913	1.45237
27	0.622941	0.428913	1.45237
28	0.639044	0.434945	1.46925
29	0.639044	0.434945	1.46925
30	0.639044	0.434945	1.46925
31	0.639044	0.434945	1.46925
32	0.622941	0.428913	1.45237
33	0.622941	0.428913	1.45237
34	0.639044	0.434945	1.46925
35	0.639044	0.434945	1.46925
36	0.622941	0.428913	1.45237
37	0.622941	0.428913	1.45237
38	0.622941	0.428913	1.45237
39	0.639044	0.434945	1.46925
40	0.622941	0.428913	1.45237
41	0.639292	0.434945	1.46982
42	0.639044	0.434945	1.46925
43	0.639292	0.434945	1.46982
44	0.622941	0.428913	1.45237
45	0.639292	0.434945	1.46982
46	0.622941	0.428913	1.45237
47	0.639044	0.434945	1.46925
48	0.639044	0.434945	1.46925
49	0.622941	0.428913	1.45237
50	0.639292	0.434945	1.46982
51	0.622941	0.428913	1.45237
52	0.639044	0.434945	1.46925
53	0.639044	0.434945	1.46925
54	0.622941	0.428913	1.45237
55	0.639292	0.434945	1.46982
56	0.622941	0.428913	1.45237
57	0.639292	0.434945	1.46982
58	0.639044	0.434945	1.46925
59	0.622941	0.428913	1.45237
60	0.622941	0.428913	1.45237
61	0.622941	0.428913	1.45237
62	0.622941	0.428913	1.45237
63	0.622941	0.428913	1.45237
64	0.622941	0.428913	1.45237
65	0.639292	0.434945	1.46982
66	0.639292	0.434945	1.46982
67	0.622941	0.428913	1.45237
68	0.622941	0.428913	1.45237
69	0.622941	0.428913	1.45237
70	0.622941	0.428913	1.45237
71	0.622941	0.428913	1.45237
72	0.622941	0.428913	1.45237
73	0.639044	0.434945	1.46925
74	0.622941	0.428913	1.45237
75	0.622941	0.428913	1.45237
76	0.622941	0.428913	1.45237
77	0.622941	0.428913	1.45237
78	0.622941	0.428913	1.45237
79	0.622941	0.428913	1.45237
80	0.622941	0.428913	1.45237
81	0.639044	0.434945	1.46925
82	0.622941	0.428913	1.45237
83	0.622941	0.428913	1.45237
84	0.622941	0.428913	1.45237
85	0.639292	0.434945	1.46982
86	0.622941	0.428913	1.45237
87	0.639044	0.434945	1.46925
88	0.622941	0.428913	1.45237
89	0.622941	0.428913	1.45237
90	0.639044	0.434945	1.46925
91	0.639044	0.434945	1.46925
92	0.622941	0.428913	1.45237
93	0.639044	0.434945	1.46925
94	0.622941	0.428913	1.45237
95	0.639292	0.434945	1.46982
96	0.622941	0.428913	1.45237
97	0.639044	0.434945	1.46925
98	0.639044	0.434945	1.46925
99	0.622941	0.428913	1.45237
100	0.622941	0.428913	1.45237
101	0.622941	0.428913	1.45237
102	0.639044	0.434945	1.46925
103	0.639044	0.434945	1.46925
104	0.639292	0.434945	1.46982
105	0.639044	0.434945	1.46925
106	0.622941	0.428913	1.45237
107	0.622941	0.428913	1.45237
108	0.622941	0.428913	1.45237
109	0.622941	0.428913	1.45237
110	0.622941	0.428913	1.45237
111	0.622941	0.428913	1.45237
112	0.622941	0.428913	1.45237
113	0.639044	0.434945	1.46925
114	0.639044	0.434945	1.46925
115	0.622941	0.428913	1.45237
116	0.622941	0.428913	1.45237
117	0.639044	0.434945	1.46925
118	0.622941	0.428913	1.45237
119	0.639292	0.434945	1.46982
120	0.622941	0.428913	1.45237
121	0.622941	0.428913	1.45237
122	0.639292	0.434945	1.46982
123	0.622941	0.428913	1.45237
124	0.622941	0.428913	1.45237
125	0.639044	0.434945	1.46925
126	0.622941	0.428913	1.45237
127	0.622941	0.428913	1.45237
128	0.639292	0.434945	1.46982
129	0.639044	0.434945	1.46925
130	0.622941	0.428913	1.45237
131	0.622941	0.428913	1.45237
132	0.622941	0.428913	1.45237
133	0.622941	0.428913	1.45237
134	0.622941	0.428913	1.45237
135	0.639292	0.434945	1.46982
136	0.622941	0.428913	1.45237
137	0.622941	0.428913	1.45237
138	0.622941	0.428913	1.45237
139	0.622941	0.428913	1.45237
140	0.639044	0.434945	1.46925
141	0.622941	0.428913	1.45237
142	0.639044	0.434945	1.46925
143	0.622941	0.428913	1.45237
144	0.622941	0.428913	1.45237
145	0.639044	0.434945	1.46925
146	0.639044	0.434945	1.46925
147	0.622941	0.428913	1.45237
148	0.622941	0.428913	1.45237
149	0.622941	0.428913	1.45237
150	0.622941	0.428913	1.45237
151	0.639044	0.434945	1.46925
152	0.655456	0.44073	1.4872
153	0.622941	0.428913	1.45237
154	0.639044	0.434945	1.46925
155	0.639292	0.434945	1.46982
156	0.622941	0.428913	1.45237
157	0.622941	0.428913	1.45237
158	0.639292	0.434945	1.46982
159	0.622941	0.428913	1.45237
160	0.639044	0.434945	1.46925
161	0.622941	0.428913	1.45237
162	0.622941	0.428913	1.45237
163	0.622941	0.428913	1.45237
164	0.622941	0.428913	1.45237
165	0.639292	0.434945	1.46982
166	0.639044	0.434945	1.46925
167	0.622941	0.428913	1.45237
168	0.639044	0.434945	1.46925
169	0.639044	0.434945	1.46925
170	0.622941	0.428913	1.45237
171	0.622941	0.428913	1.45237
172	0.639044	0.434945	1.46925
173	0.622941	0.428913	1.45237
174	0.639044	0.434945	1.46925
175	0.639044	0.434945	1.46925
176	0.639044	0.434945	1.46925
177	0.622941	0.428913	1.45237
178	0.639044	0.434945	1.46925
179	0.622941	0.428913	1.45237
180	0.622941	0.428913	1.45237
181	0.622941	0.428913	1.45237
182	0.655456	0.44073	1.4872
183	0.622941	0.428913	1.45237
184	0.639044	0.434945	1.46925
185	0.622941	0.428913	1.45237
186	0.622941	0.428913	1.45237
187	0.622941	0.428913	1.45237
188	0.622941	0.428913	1.45237
189	0.639292	0.434945	1.46982
190	0.622941	0.428913	1.45237
191	0.622941	0.428913	1.45237
192	0.622941	0.428913	1.45237
193	0.639044	0.434945	1.46925
194	0.639044	0.434945	1.46925
195	0.622941	0.428913	1.45237
196	0.622941	0.428913	1.45237
197	0.639044	0.434945	1.46925
198	0.639044	0.434945	1.46925
199	0.622941	0.428913	1.45237
200	0.622941	0.428913	1.45237
201	0.622941	0.428913	1.45237
202	0.639044	0.434945	1.46925
203	0.639044	0.434945	1.46925
204	0.622941	0.428913	1.45237
205	0.622941	0.428913	1.45237
206	0.622941	0.428913	1.45237
207	0.622941	0.428913	1.45237
208	0.639292	0.434945	1.46982
209	0.622941	0.428913	1.45237
210	0.639044	0.434945	1.46925
211	0.622941	0.428913	1.45237
212	0.622941	0.428913	1.45237
213	0.622941	0.428913	1.45237
214	0.622941	0.428913	1.45237
215	0.622941	0.428913	1.45237
216	0.639044	0.434945	1.46925
217	0.622941	0.428913	1.45237
218	0.622941	0.428913	1.45237
219	0.622941	0.428913	1.45237
220	0.622941	0.428913	1.45237
221	0.622941	0.428913	1.45237
222	0.622941	0.428913	1.45237
223	0.639292	0.434945	1.46982
224	0.622941	0.428913	1.45237
225	0.622941	0.428913	1.45237
226	0.639292	0.434945	1.46982
227	0.639044	0.434945	1.46925
228	0.639044	0.434945	1.46925
229	0.622941	0.428913	1.45237
230	0.639044	0.434945	1.46925
231	0.639292	0.434945	1.46982
232	0.622941	0.428913	1.45237
233	0.622941	0.428913	1.45237
234	0.622941	0.428913	1.45237
235	0.639292	0.434945	1.46982
236	0.622941	0.428913	1.45237
237	0.622941	0.428913	1.45237
238	0.639044	0.434945	1.46925
239	0.639044	0.434945	1.46925
240	0.639044	0.434945	1.46925
241	0.622941	0.428913	1.45237
242	0.639044	0.434945	1.46925
243	0.622941	0.428913	1.45237
244	0.622941	0.428913	1.45237
245	0.622941	0.428913	1.45237
246	0.639292	0.434945	1.46982
247	0.622941	0.428913	1.45237
248	0.622941	0.428913	1.45237
249	0.639044	0.434945	1.46925
250	0.622941	0.428913	1.45237
251	0.639044	0.434945	1.46925
252	0.639044	0.434945	1.46925
253	0.622941	0.428913	1.45237
254	0.622941	0.428913	1.45237
255	0.639044	0.434945	1.46925
256	0.639044	0.434945	1.46925
257	0.639292	0.434945	1.46982
258	0.639044	0.434945	1.46925
259	0.622941	0.428913	1.45237
260	0.622941	0.428913	1.45237
261	0.639044	0.434945	1.46925
262	0.622941	0.428913	1.45237
263	0.622941	0.428913	1.45237
264	0.622941	0.428913	1.45237
265	0.639044	0.434945	1.46925
266	0.622941	0.428913	1.45237
267	0.639044	0.434945	1.46925
268	0.622941	0.428913	1.45237
269	0.622941	0.428913	1.45237
270	0.639044	0.434945	1.46925
271	0.622941	0.428913	1.45237
272	0.622941	0.428913	1.45237
273	0.639044	0.434945	1.46925
274	0.639044	0.434945	1.46925
275	0.639044	0.434945	1.46925
276	0.639044	0.434945	1.46925
277	0.622941	0.428913	1.45237
278	0.639292	0.434945	1.46982
279	0.622941	0.428913	1.45237
280	0.622941	0.428913	1.45237
281	0.622941	0.428913	1.45237
282	0.622941	0.428913	1.45237
283	0.622941	0.428913	1.45237
284	0.622941	0.428913	1.45237
285	0.639044	0.434945	1.46925
286	0.639044	0.434945	1.46925
287	0.622941	0.428913	1.45237
288	0.622941	0.428913	1.45237
289	0.622941	0.428913	1.45237
290	0.622941	0.428913	1.45237
291	0.639292	0.434945	1.46982
292	0.639292	0.434945	1.46982
293	0.622941	0.428913	1.45237
294	0.622941	0.428913	1.45237
295	0.622941	0.428913	1.45237
296	0.622941	0.428913	1.45237
297	0.622941	0.428913	1.45237
298	0.622941	0.428913	1.45237
299	0.622941	0.428913	1.45237
300	0.639292	0.434945	1.46982
301	0.622941	0.428913	1.45237
302	0.622941	0.428913	1.45237
303	0.639044	0.434945	1.46925
304	0.639044	0.434945	1.46925
305	0.622941	0.428913	1.45237
306	0.639292	0.434945	1.46982
307	0.639292	0.434945	1.46982
308	0.622941	0.428913	1.45237
309	0.622941	0.428913	1.45237
310	0.622941	0.428913	1.45237
311	0.622941	0.428913	1.45237
312	0.622941	0.428913	1.45237
313	0.639292	0.434945	1.46982
314	0.639044	0.434945	1.46925
315	0.639292	0.434945	1.46982
316	0.622941	0.428913	1.45237
317	0.622941	0.428913	1.45237
318	0.622941	0.428913	1.45237
319	0.639044	0.434945	1.46925
320	0.639044	0.434945	1.46925
321	0.622941	0.428913	1.45237
322	0.639292	0.434945	1.46982
323	0.622941	0.428913	1.45237
324	0.622941	0.428913	1.45237
325	0.639044	0.434945	1.46925
326	0.622941	0.428913	1.45237
327	0.622941	0.428913	1.45237
328	0.639044	0.434945	1.46925
329	0.622941	0.428913	1.45237
330	0.622941	0.428913	1.45237
331	0.622941	0.428913	1.45237
332	0.639292	0.434945	1.46982
333	0.622941	0.428913	1.45237
334	0.639044	0.434945	1.46925
335	0.622941	0.428913	1.45237
336	0.622941	0.428913	1.45237
337	0.622941	0.428913	1.45237
338	0.639044	0.434945	1.46925
339	0.639044	0.434945	1.46925
340	0.622941	0.428913	1.45237
341	0.622941	0.428913	1.45237
342	0.639044	0.434945	1.46925
343	0.639044	0.434945	1.46925
344	0.622941	0.428913	1.45237
345	0.639044	0.434945	1.46925
346	0.622941	0.428913	1.45237
347	0.639044	0.434945	1.46925
348	0.622941	0.428913	1.45237
349	0.622941	0.428913	1.45237
350	0.639044	0.434945	1.46925
351	0.622941	0.428913	1.45237
352	0.622941	0.428913	1.45237
353	0.622941	0.428913	1.45237
354	0.639292	0.434945	1.46982
355	0.639292	0.434945	1.46982
356	0.639044	0.434945	1.46925
357	0.639044	0.434945	1.46925
358	0.639292	0.434945	1.46982
359	0.622941	0.428913	1.45237
360	0.622941	0.428913	1.45237
361	0.639044	0.434945	1.46925
362	0.639044	0.434945	1.46925
363	0.622941	0.428913	1.45237
364	0.622941	0.428913	1.45237
365	0.622941	0.428913	1.45237
366	0.639292	0.434945	1.46982
367	0.622941	0.428913	1.45237
368	0.622941	0.428913	1.45237
369	0.622941	0.428913	1.45237
370	0.622941	0.428913	1.45237
371	0.622941	0.428913	1.45237
372	0.622941	0.428913	1.45237
373	0.639044	0.434945	1.46925
374	0.639044	0.434945	1.46925
375	0.622941	0.428913	1.45237
376	0.622941	0.428913	1.45237
377	0.639044	0.434945	1.46925
378	0.639044	0.434945	1.46925
379	0.639044	0.434945	1.46925
380	0.622941	0.428913	1.45237
381	0.622941	0.428913	1.45237
382	0.639044	0.434945	1.46925
383	0.639044	0.434945	1.46925
384	0.622941	0.428913	1.45237
385	0.622941	0.428913	1.45237
386	0.622941	0.428913	1.45237
387	0.622941	0.428913	1.45237
388	0.622941	0.428913	1.45237
389	0.622941	0.428913	1.45237
390	0.622941	0.428913	1.45237
391	0.639044	0.434945	1.46925
392	0.639044	0.434945	1.46925
393	0.622941	0.428913	1.45237
394	0.639044	0.434945	1.46925
395	0.622941	0.428913	1.45237
396	0.622941	0.428913	1.45237
397	0.622941	0.428913	1.45237
398	0.639292	0.434945	1.46982
399	0.622941	0.428913	1.45237
400	0.639044	0.434945	1.46925
401	0.639044	0.434945	1.46925
402	0.622941	0.428913	1.45237
403	0.639044	0.434945	1.46925
404	0.639044	0.434945	1.46925
405	0.622941	0.428913	1.45237
406	0.639292	0.434945	1.46982
407	0.639044	0.434945	1.46925
408	0.639044	0.434945	1.46925
409	0.622941	0.428913	1.45237
410	0.622941	0.428913	1.45237
411	0.622941	0.428913	1.45237
412	0.622941	0.428913	1.45237
413	0.622941	0.428913	1.45237
414	0.622941	0.428913	1.45237
415	0.622941	0.428913	1.45237
416	0.622941	0.428913	1.45237
417	0.639044	0.434945	1.46925
418	0.639044	0.434945	1.46925
419	0.622941	0.428913	1.45237
420	0.639292	0.434945	1.46982
421	0.622941	0.428913	1.45237
422	0.622941	0.428913	1.45237
423	0.622941	0.428913	1.45237
424	0.639044	0.434945	1.46925
425	0.639044	0.434945	1.46925
426	0.639044	0.434945	1.46925
427	0.622941	0.428913	1.45237
428	0.639044	0.434945	1.46925
429	0.639292	0.434945	1.46982
430	0.622941	0.428913	1.45237
431	0.639044	0.434945	1.46925
432	0.622941	0.428913	1.45237
433	0.622941	0.428913	1.45237
434	0.622941	0.428913	1.45237
435	0.622941	0.428913	1.45237
436	0.622941	0.428913	1.45237
437	0.622941	0.428913	1.45237
438	0.639292	0.434945	1.46982
439	0.639292	0.434945	1.46982
440	0.622941	0.428913	1.45237
441	0.622941	0.428913	1.45237
442	0.639044	0.434945	1.46925
443	0.622941	0.428913	1.45237
444	0.622941	0.428913	1.45237
445	0.639292	0.434945	1.46982
446	0.622941	0.428913	1.45237
447	0.622941	0.428913	1.45237
448	0.639044	0.434945	1.46925
449	0.622941	0.428913	1.45237
450	0.622941	0.428913	1.45237
451	0.639044	0.434945	1.46925
452	0.639044	0.434945	1.46925
453	0.622941	0.428913	1.45237
454	0.639292	0.434945	1.46982
455	0.639292	0.434945	1.46982
456	0.639044	0.434945	1.46925
457	0.639292	0.434945	1.46982
458	0.622941	0.428913	1.45237
459	0.622941	0.428913	1.45237
460	0.622941	0.428913	1.45237
461	0.639292	0.434945	1.46982
462	0.639044	0.434945	1.46925
463	0.639044	0.434945	1.46925
464	0.622941	0.428913	1.45237
465	0.639292	0.434945	1.46982
466	0.622941	0.428913	1.45237
467	0.622941	0.428913	1.45237
468	0.622941	0.428913	1.45237
469	0.622941	0.428913	1.45237
470	0.622941	0.428913	1.45237
471	0.622941	0.428913	1.45237
472	0.639044	0.434945	1.46925
473	0.622941	0.428913	1.45237
474	0.639044	0.434945	1.46925
475	0.622941	0.428913	1.45237
476	0.622941	0.428913	1.45237
477	0.639044	0.434945	1.46925
478	0.639044	0.434945	1.46925
479	0.639292	0.434945	1.46982
480	0.639044	0.434945	1.46925
481	0.622941	0.428913	1.45237
482	0.622941	0.428913	1.45237
483	0.622941	0.428913	1.45237
484	0.622941	0.428913	1.45237
485	0.622941	0.428913	1.45237
486	0.639044	0.434945	1.46925
487	0.622941	0.428913	1.45237
488	0.622941	0.428913	1.45237
489	0.622941	0.428913	1.45237
490	0.622941	0.428913	1.45237
491	0.622941	0.428913	1.45237
492	0.639044	0.434945	1.46925
493	0.622941	0.428913	1.45237
494	0.622941	0.428913	1.45237
495	0.639044	0.434945	1.46925
496	0.639044	0.434945	1.46925
497	0.622941	0.428913	1.45237
498	0.622941	0.428913	1.45237
499	0.622941	0.428913	1.45237
500	0.639044	0.434945	1.46925
501	0.622941	0.428913	1.45237
502	0.639044	0.434945	1.46925
503	0.639292	0.434945	1.46982
504	0.622941	0.428913	1.45237
505	0.639292	0.434945	1.46982
506	0.622941	0.428913	1.45237
507	0.622941	0.428913	1.45237
508	0.622941	0.428913	1.45237
509	0.639292	0.434945	1.46982
510	0.639044	0.434945	1.46925
511	0.622941	0.428913	1.45237
512	0.622941	0.428913	1.45237
513	0.622941	0.428913	1.45237
514	0.639044	0.434945	1.46925
515	0.622941	0.428913	1.45237
516	0.622941	0.428913	1.45237
517	0.639044	0.434945	1.46925
518	0.639044	0.434945	1.46925
519	0.639044	0.434945	1.46925
520	0.639044	0.434945	1.46925
521	0.622941	0.428913	1.45237
522	0.639292	0.434945	1.46982
523	0.622941	0.428913	1.45237
524	0.639044	0.434945	1.46925
525	0.639292	0.434945	1.46982
526	0.639292	0.434945	1.46982
527	0.639044	0.434945	1.46925
528	0.639044	0.434945	1.46925
529	0.639292	0.434945	1.46982
530	0.622941	0.428913	1.45237
531	0.622941	0.428913	1.45237
532	0.622941	0.428913	1.45237
533	0.622941	0.428913	1.45237
534	0.622941	0.428913	1.45237
535	0.622941	0.428913	1.45237
536	0.622941	0.428913	1.45237
537	0.622941	0.428913	1.45237
538	0.639044	0.434945	1.46925
539	0.639044	0.434945	1.46925
540	0.639292	0.434945	1.46982
541	0.622941	0.428913	1.45237
542	0.622941	0.428913	1.45237
543	0.622941	0.428913	1.45237
544	0.622941	0.428913	1.45237
545	0.622941	0.428913	1.45237
546	0.622941	0.428913	1.45237
547	0.639044	0.434945	1.46925
548	0.622941	0.428913	1.45237
549	0.639292	0.434945	1.46982
550	0.639044	0.434945	1.46925
551	0.622941	0.428913	1.45237
552	0.622941	0.428913	1.45237
553	0.622941	0.428913	1.45237
554	0.639044	0.434945	1.46925
555	0.622941	0.428913	1.45237
556	0.622941	0.428913	1.45237
557	0.622941	0.428913	1.45237
558	0.622941	0.428913	1.45237
559	0.639292	0.434945	1.46982
560	0.622941	0.428913	1.45237
561	0.622941	0.428913	1.45237
562	0.639044	0.434945	1.46925
563	0.622941	0.428913	1.45237
564	0.639292	0.434945	1.46982
565	0.622941	0.428913	1.45237
566	0.639044	0.434945	1.46925
567	0.639044	0.434945	1.46925
568	0.639044	0.434945	1.46925
569	0.639044	0.434945	1.46925
570	0.622941	0.428913	1.45237
571	0.622941	0.428913	1.45237
572	0.622941	0.428913	1.45237
573	0.622941	0.428913	1.45237
574	0.622941	0.428913	1.45237
575	0.639292	0.434945	1.46982
576	0.622941	0.428913	1.45237
577	0.622941	0.428913	1.45237
578	0.639044	0.434945	1.46925
579	0.622941	0.428913	1.45237
580	0.622941	0.428913	1.45237
581	0.622941	0.428913	1.45237
582	0.639044	0.434945	1.46925
583	0.622941	0.428913	1.45237
584	0.622941	0.428913	1.45237
585	0.622941	0.428913	1.45237
586	0.639044	0.434945	1.46925
587	0.639044	0.434945	1.46925
588	0.639044	0.434945	1.46925
589	0.622941	0.428913	1.45237
590	0.622941	0.428913	1.45237
591	0.639044	0.434945	1.46925
592	0.622941	0.428913	1.45237
593	0.622941	0.428913	1.45237
594	0.639044	0.434945	1.46925
595	0.639044	0.434945	1.46925
596	0.639044	0.434945	1.46925
597	0.622941	0.428913	1.45237
598	0.622941	0.428913	1.45237
599	0.639292	0.434945	1.46982
600	0.622941	0.428913	1.45237
601	0.639044	0.434945	1.46925
602	0.622941	0.428913	1.45237
603	0.622941	0.428913	1.45237
604	0.622941	0.428913	1.45237
605	0.622941	0.428913	1.45237
606	0.639044	0.434945	1.46925
607	0.639044	0.434945	1.46925
608	0.622941	0.428913	1.45237
609	0.639044	0.434945	1.46925
610	0.639044	0.434945	1.46925
611	0.622941	0.428913	1.45237
612	0.639044	0.434945	1.46925
613	0.622941	0.428913	1.45237
614	0.622941	0.428913	1.45237
615	0.622941	0.428913	1.45237
616	0.622941	0.428913	1.45237
617	0.622941	0.428913	1.45237
618	0.622941	0.428913	1.45237
619	0.622941	0.428913	1.45237
620	0.622941	0.428913	1.45237
621	0.622941	0.428913	1.45237
622	0.622941	0.428913	1.45237
623	0.622941	0.428913	1.45237
624	0.622941	0.428913	1.45237
625	0.639044	0.434945	1.46925
626	0.622941	0.428913	1.45237
627	0.622941	0.428913	1.45237
628	0.639292	0.434945	1.46982
629	0.622941	0.428913	1.45237
630	0.639044	0.434945	1.46925
631	0.622941	0.428913	1.45237
632	0.639292	0.434945	1.46982
633	0.622941	0.428913	1.45237
634	0.622941	0.428913	1.45237
635	0.622941	0.428913	1.45237
636	0.639044	0.434945	1.46925
637	0.622941	0.428913	1.45237
638	0.639044	0.434945	1.46925
639	0.639292	0.434945	1.46982
640	0.639044	0.434945	1.46925
641	0.622941	0.428913	1.45237
642	0.639044	0.434945	1.46925
643	0.622941	0.428913	1.45237
644	0.639292	0.434945	1.46982
645	0.622941	0.428913	1.45237
646	0.639044	0.434945	1.46925
647	0.622941	0.428913	1.45237
648	0.639044	0.434945	1.46925
649	0.622941	0.428913	1.45237
650	0.622941	0.428913	1.45237
651	0.639044	0.434945	1.46925
652	0.622941	0.428913	1.45237
653	0.622941	0.428913	1.45237
654	0.639292	0.434945	1.46982
655	0.639044	0.434945	1.46925
656	0.622941	0.428913	1.45237
657	0.622941	0.428913	1.45237
658	0.639292	0.434945	1.46982
659	0.622941	0.428913	1.45237
660	0.622941	0.428913	1.45237
661	0.622941	0.428913	1.45237
662	0.622941	0.428913	1.45237
663	0.639292	0.434945	1.46982
664	0.639292	0.434945	1.46982
665	0.639292	0.434945	1.46982
666	0.639044	0.434945	1.46925
667	0.622941	0.428913	1.45237
668	0.622941	0.428913	1.45237
669	0.622941	0.428913	1.45237
670	0.639044	0.434945	1.46925
671	0.622941	0.428913	1.45237
672	0.639292	0.434945	1.46982
673	0.639044	0.434945	1.46925
674	0.622941	0.428913	1.45237
675	0.622941	0.428913	1.45237
676	0.622941	0.428913	1.45237
677	0.639292	0.434945	1.46982
678	0.622941	0.428913	1.45237
679	0.639044	0.434945	1.46925
680	0.639292	0.434945	1.46982
681	0.639044	0.434945	1.46925
682	0.622941	0.428913	1.45237
683	0.639044	0.434945	1.46925
684	0.639044	0.434945	1.46925
685	0.622941	0.428913	1.45237
686	0.622941	0.428913	1.45237
687	0.639044	0.434945	1.46925
688	0.622941	0.428913	1.45237
689	0.622941	0.428913	1.45237
690	0.622941	0.428913	1.45237
691	0.639044	0.434945	1.46925
692	0.622941	0.428913	1.45237
693	0.622941	0.428913	1.45237
694	0.639292	0.434945	1.46982
695	0.622941	0.428913	1.45237
696	0.622941	0.428913	1.45237
697	0.622941	0.428913	1.45237
698	0.639044	0.434945	1.46925
699	0.622941	0.428913	1.45237
700	0.622941	0.428913	1.45237
701	0.622941	0.428913	1.45237
702	0.639292	0.434945	1.46982
703	0.622941	0.428913	1.45237
704	0.639044	0.434945	1.46925
705	0.622941	0.428913	1.45237
706	0.639044	0.434945	1.46925
707	0.639292	0.434945	1.46982
708	0.639292	0.434945	1.46982
709	0.622941	0.428913	1.45237
710	0.622941	0.428913	1.45237
711	0.639292	0.434945	1.46982
712	0.639044	0.434945	1.46925
713	0.639292	0.434945	1.46982
714	0.639044	0.434945	1.46925
715	0.622941	0.428913	1.45237
716	0.639044	0.434945	1.46925
717	0.639044	0.434945	1.46925
718	0.622941	0.428913	1.45237
719	0.639292	0.434945	1.46982
720	0.622941	0.428913	1.45237
721	0.622941	0.428913	1.45237
722	0.622941	0.428913	1.45237
723	0.622941	0.428913	1.45237
724	0.639044	0.434945	1.46925
725	0.639292	0.434945	1.46982
726	0.622941	0.428913	1.45237
727	0.639044	0.434945	1.46925
728	0.639292	0.434945	1.46982
729	0.639044	0.434945	1.46925
730	0.622941	0.428913	1.45237
731	0.639292	0.434945	1.46982
732	0.639292	0.434945	1.46982
733	0.622941	0.428913	1.45237
734	0.622941	0.428913	1.45237
735	0.639044	0.434945	1.46925
736	0.639044	0.434945	1.46925
737	0.639044	0.434945	1.46925
738	0.622941	0.428913	1.45237
739	0.639044	0.434945	1.46925
740	0.622941	0.428913	1.45237
741	0.639044	0.434945	1.46925
742	0.622941	0.428913	1.45237
743	0.639292	0.434945	1.46982
744	0.639044	0.434945	1.46925
745	0.622941	0.428913	1.45237
746	0.622941	0.428913	1.45237
747	0.639044	0.434945	1.46925
748	0.622941	0.428913	1.45237
749	0.622941	0.428913	1.45237
750	0.622941	0.428913	1.45237
751	0.622941	0.428913	1.45237
752	0.654959	0.44073	1.48608
753	0.639292	0.434945	1.46982
754	0.622941	0.428913	1.45237
755	0.622941	0.428913	1.45237
756	0.639044	0.434945	1.46925
757	0.622941	0.428913	1.45237
758	0.622941	0.428913	1.45237
759	0.639044	0.434945	1.46925
760	0.622941	0.428913	1.45237
761	0.622941	0.428913	1.45237
762	0.639044	0.434945	1.46925
763	0.622941	0.428913	1.45237
764	0.639044	0.434945	1.46925
765	0.639044	0.434945	1.46925
766	0.622941	0.428913	1.45237
767	0.639292	0.434945	1.46982
768	0.622941	0.428913	1.45237
769	0.639044	0.434945	1.46925
770	0.639044	0.434945	1.46925
771	0.622941	0.428913	1.45237
772	0.622941	0.428913	1.45237
773	0.639044	0.434945	1.46925
774	0.639044	0.434945	1.46925
775	0.622941	0.428913	1.45237
776	0.622941	0.428913	1.45237
777	0.622941	0.428913	1.45237
778	0.622941	0.428913	1.45237
779	0.622941	0.428913	1.45237
780	0.622941	0.428913	1.45237
781	0.622941	0.428913	1.45237
782	0.622941	0.428913	1.45237
783	0.622941	0.428913	1.45237
784	0.622941	0.428913	1.45237
785	0.622941	0.428913	1.45237
786	0.622941	0.428913	1.45237
787	0.622941	0.428913	1.45237
788	0.622941	0.428913	1.45237
789	0.622941	0.428913	1.45237
790	0.622941	0.428913	1.45237
791	0.622941	0.428913	1.45237
792	0.622941	0.428913	1.45237
793	0.622941	0.428913	1.45237
794	0.639292	0.434945	1.46982
795	0.639292	0.434945	1.46982
796	0.622941	0.428913	1.45237
797	0.639044	0.434945	1.46925
798	0.639044	0.434945	1.46925
799	0.639044	0.434945	1.46925
800	0.639044	0.434945	1.46925
801	0.639044	0.434945	1.46925
802	0.639044	0.434945	1.46925
803	0.639044	0.434945	1.46925
804	0.639044	0.434945	1.46925
805	0.622941	0.428913	1.45237
806	0.622941	0.428913	1.45237
807	0.639044	0.434945	1.46925
808	0.639292	0.434945	1.46982
809	0.622941	0.428913	1.45237
810	0.622941	0.428913	1.45237
811	0.639292	0.434945	1.46982
812	0.622941	0.428913	1.45237
813	0.622941	0.428913	1.45237
814	0.622941	0.428913	1.45237
815	0.622941	0.428913	1.45237
816	0.622941	0.428913	1.45237
817	0.639292	0.434945	1.46982
818	0.622941	0.428913	1.45237
819	0.639044	0.434945	1.46925
820	0.639044	0.434945	1.46925
821	0.622941	0.428913	1.45237
822	0.622941	0.428913	1.45237
823	0.622941	0.428913	1.45237
824	0.639292	0.434945	1.46982
825	0.622941	0.428913	1.45237
826	0.622941	0.428913	1.45237
827	0.622941	0.428913	1.45237
828	0.639044	0.434945	1.46925
829	0.622941	0.428913	1.45237
830	0.622941	0.428913	1.45237
831	0.622941	0.428913	1.45237
832	0.622941	0.428913	1.45237
833	0.622941	0.428913	1.45237
834	0.622941	0.428913	1.45237
835	0.639044	0.434945	1.46925
836	0.639292	0.434945	1.46982
837	0.622941	0.428913	1.45237
838	0.639044	0.434945	1.46925
839	0.639292	0.434945	1.46982
840	0.622941	0.428913	1.45237
841	0.622941	0.428913	1.45237
842	0.622941	0.428913	1.45237
843	0.622941	0.428913	1.45237
844	0.622941	0.428913	1.45237
845	0.622941	0.428913	1.45237
846	0.639044	0.434945	1.46925
847	0.622941	0.428913	1.45237
848	0.622941	0.428913	1.45237
849	0.622941	0.428913	1.45237
850	0.655456	0.44073	1.4872
851	0.622941	0.428913	1.45237
852	0.639044	0.434945	1.46925
853	0.622941	0.428913	1.45237
854	0.639044	0.434945	1.46925
855	0.622941	0.428913	1.45237
856	0.639292	0.434945	1.46982
857	0.622941	0.428913	1.45237
858	0.622941	0.428913	1.45237
859	0.639044	0.434945	1.46925
860	0.622941	0.428913	1.45237
861	0.622941	0.428913	1.45237
862	0.639292	0.434945	1.46982
863	0.622941	0.428913	1.45237
864	0.639044	0.434945	1.46925
865	0.639292	0.434945	1.46982
866	0.622941	0.428913	1.45237
867	0.639044	0.434945	1.46925
868	0.622941	0.428913	1.45237
869	0.622941	0.428913	1.45237
870	0.622941	0.428913	1.45237
871	0.622941	0.428913	1.45237
872	0.622941	0.428913	1.45237
873	0.622941	0.428913	1.45237
874	0.639044	0.434945	1.46925
875	0.622941	0.428913	1.45237
876	0.622941	0.428913	1.45237
877	0.639044	0.434945	1.46925
878	0.622941	0.428913	1.45237
879	0.622941	0.428913	1.45237
880	0.639044	0.434945	1.46925
881	0.622941	0.428913	1.45237
882	0.622941	0.428913	1.45237
883	0.622941	0.428913	1.45237
884	0.622941	0.428913	1.45237
885	0.622941	0.428913	1.45237
886	0.639044	0.434945	1.46925
887	0.622941	0.428913	1.45237
888	0.622941	0.428913	1.45237
889	0.622941	0.428913	1.45237
890	0.622941	0.428913	1.45237
891	0.639044	0.434945	1.46925
892	0.639044	0.434945	1.46925
893	0.622941	0.428913	1.45237
894	0.622941	0.428913	1.45237
895	0.639044	0.434945	1.46925
896	0.622941	0.428913	1.45237
897	0.639292	0.434945	1.46982
898	0.622941	0.428913	1.45237
899	0.639044	0.434945	1.46925
900	0.622941	0.428913	1.45237
901	0.639044	0.434945	1.46925
902	0.639292	0.434945	1.46982
903	0.622941	0.428913	1.45237
904	0.639292	0.434945	1.46982
905	0.622941	0.428913	1.45237
906	0.622941	0.428913	1.45237
907	0.639044	0.434945	1.46925
908	0.639292	0.434945	1.46982
909	0.622941	0.428913	1.45237
910	0.622941	0.428913	1.45237
911	0.622941	0.428913	1.45237
912	0.639044	0.434945	1.46925
913	0.639292	0.434945	1.46982
914	0.639292	0.434945	1.46982
915	0.622941	0.428913	1.45237
916	0.622941	0.428913	1.45237
917	0.639044	0.434945	1.46925
918	0.639044	0.434945	1.46925
919	0.639292	0.434945	1.46982
920	0.622941	0.428913	1.45237
921	0.622941	0.428913	1.45237
922	0.622941	0.428913	1.45237
923	0.639292	0.434945	1.46982
924	0.639292	0.434945	1.46982
925	0.622941	0.428913	1.45237
926	0.622941	0.428913	1.45237
927	0.639292	0.434945	1.46982
928	0.622941	0.428913	1.45237
929	0.622941	0.428913	1.45237
930	0.622941	0.428913	1.45237
931	0.622941	0.428913	1.45237
932	0.639044	0.434945	1.46925
933	0.622941	0.428913	1.45237
934	0.639044	0.434945	1.46925
935	0.622941	0.428913	1.45237
936	0.639044	0.434945	1.46925
937	0.622941	0.428913	1.45237
938	0.622941	0.428913	1.45237
939	0.622941	0.428913	1.45237
940	0.622941	0.428913	1.45237
941	0.622941	0.428913	1.45237
942	0.639292	0.434945	1.46982
943	0.622941	0.428913	1.45237
944	0.639044	0.434945	1.46925
945	0.622941	0.428913	1.45237
946	0.622941	0.428913	1.45237
947	0.622941	0.428913	1.45237
948	0.622941	0.428913	1.45237
949	0.622941	0.428913	1.45237
950	0.639044	0.434945	1.46925
951	0.639292	0.434945	1.46982
952	0.639044	0.434945	1.46925
953	0.622941	0.428913	1.45237
954	0.639044	0.434945	1.46925
955	0.622941	0.428913	1.45237
956	0.639044	0.434945	1.46925
957	0.622941	0.428913	1.45237
958	0.622941	0.428913	1.45237
959	0.639044	0.434945	1.46925
960	0.639292	0.434945	1.46982
961	0.639044	0.434945	1.46925
962	0.622941	0.428913	1.45237
963	0.622941	0.428913	1.45237
964	0.622941	0.428913	1.45237
965	0.622941	0.428913	1.45237
966	0.622941	0.428913	1.45237
967	0.639044	0.434945	1.46925
968	0.622941	0.428913	1.45237
969	0.639044	0.434945	1.46925
970	0.622941	0.428913	1.45237
971	0.622941	0.428913	1.45237
972	0.639292	0.434945	1.46982
973	0.622941	0.428913	1.45237
974	0.622941	0.428913	1.45237
975	0.622941	0.428913	1.45237
976	0.622941	0.428913	1.45237
977	0.639044	0.434945	1.46925
978	0.622941	0.428913	1.45237
979	0.622941	0.428913	1.45237
980	0.622941	0.428913	1.45237
981	0.622941	0.428913	1.45237
982	0.622941	0.428913	1.45237
983	0.622941	0.428913	1.45237
984	0.622941	0.428913	1.45237
985	0.622941	0.428913	1.45237
986	0.622941	0.428913	1.45237
987	0.622941	0.428913	1.45237
988	0.622941	0.428913	1.45237
989	0.639044	0.434945	1.46925
990	0.622941	0.428913	1.45237
991	0.639292	0.434945	1.46982
992	0.622941	0.428913	1.45237
993	0.639292	0.434945	1.46982
994	0.622941	0.428913	1.45237
995	0.639044	0.434945	1.46925
996	0.622941	0.428913	1.45237
997	0.622941	0.428913	1.45237
998	0.622941	0.428913	1.45237
999	0.639044	0.434945	1.46925
1000	0.639044	0.434945	1.46925
	0.629381	0.431313	1.45916
